# Supplementary material for: CTLA4 protects against maladaptive cytotoxicity during the differentiation of effector and follicular CD4+ T cells
Source: Cell Mol Immunol. 2023 May 9;20(7):777–93. doi: 10.1038/s41423-023-01027-8 (PMC10166697; doi:10.1038/s41423-023-01027-8)
Supplement: Supplementary file 1 — Supplementary table 1 [file 41423_2023_1027_MOESM1_ESM.xlsx]

## Sheet: Sheet1
Supplementary Table 1. The clinical manifestations of CTLA4+/- patients.
Clinical features	Patients
Autoimmune haemolytic anaemia	B.II.1	D.I.1	A.II.2	D.III.2
Inflammatory bowel disease	A.II.1	A.II.2	A.II.3	C.II.1	E.II.1
Pneumonitis	A.II.1	B.II.1	C.II.1	E.II.1
Bronchiectasis	C.II.1	D.II.1
Alopecia and dermatitis	D.III.2
Chronic autoimmune cytopenia	A.II.2	D.III.2
Burkitt lymphoma	A.II.1
Gastritis	D.I.1	C.II.1
Antibody deficiency	A.II.2	A.II.3	B.I.1	C.II.1	D.III.1
	D.II.1	D.III.2	E.II.1
