# Supplementary material for: CTLA4 protects against maladaptive cytotoxicity during the differentiation of effector and follicular CD4+ T cells
Source: Cell Mol Immunol. 2023 May 9;20(7):777–93. doi: 10.1038/s41423-023-01027-8 (PMC10166697; doi:10.1038/s41423-023-01027-8)
Supplement: Supplementary file 2 — Supplementary table 2 [file 41423_2023_1027_MOESM2_ESM.xlsx]

## Sheet: Sheet1
Supplementary Table 2. Gene expression comparison between CD57+ CD4+ TEM and CD57+ CD4+ TEMRA (Top 500).
	RefseqID	EntrezID	Sym	logFC	AveExpr	t	P.Value	adj.P.Val	B
9138	XM_011521220.1	123355	LRRC28	-1.93818	0.76762	-3.36841	0.0051	1	-4.6
14389	NM_014141.5	26047	CNTNAP2	-3.37087	0.06813	-3.21617	0.0068	1	-4.6
34330	XR_931358.1	105376675	LOC105376675	-4.38698	-1.70021	-2.99528	0.0104	1	-4.6
20595	NR_026800.2	9834	FAM30A	-1.77964	1.30673	-2.97677	0.0108	1	-4.5
7621	NM_001242831.1	60481	ELOVL5	1.09839	3.29081	2.86427	0.0133	1	-4.5
5726	XM_017010021.1	91937	TIMD4	-4.86034	-1.1421	-2.7657	0.0161	1	-4.6
2920	XM_006716067.3	57180	ACTR3B	-3.22571	0.23995	-2.73832	0.017	1	-4.6
1904	NM_001164687.1	387357	THEMIS	4.2046	-0.49604	2.69976	0.0183	1	-4.6
26374	NR_132759.2	106633808	SNORD143	1.26274	1.4551	2.68407	0.0188	1	-4.6
16834	NM_030753.4	7473	WNT3	-4.94475	-2.39743	-2.67279	0.0192	1	-4.6
23408	NR_040085.1	100506776	TRG-AS1	1.03068	6.72445	2.66729	0.0194	1	-4.4
26979	NR_136329.1	101927050	LOC101927050	-3.53043	-0.74873	-2.61191	0.0216	1	-4.6
16632	NM_024637.4	79690	GAL3ST4	-2.20234	0.62668	-2.60476	0.0219	1	-4.6
1002	NM_001001712.2	414332	LCN10	-3.22822	-1.38307	-2.60115	0.022	1	-4.6
4489	XM_017008622.1	79931	TNIP3	-4.02728	-0.72125	-2.59471	0.0223	1	-4.6
30673	XR_001748336.1	105369440	LOC105369440	-3.74462	-2.1894	-2.58003	0.0229	1	-4.6
26978	NR_136328.1	101927429	LOC101927429	-3.15221	-0.38619	-2.53987	0.0247	1	-4.6
11785	NM_002261.2	3823	KLRC3	-2.76927	0.58247	-2.51065	0.0261	1	-4.6
13930	NM_006993.2	10360	NPM3	-1.0384	2.68006	-2.50324	0.0265	1	-4.5
11177	XR_001753773.1	84807	NFKBID	-3.44395	-0.10114	-2.49277	0.027	1	-4.6
36373	XR_947234.2	105378672	LOC105378672	-2.92111	-0.767	-2.4645	0.0285	1	-4.6
18229	XR_430492.1	257397	TAB3	1.06078	3.29069	2.45847	0.0288	1	-4.5
8677	NM_032351.5	84311	MRPL45	-1.02102	2.60551	-2.45274	0.0291	1	-4.5
17490	NM_053282.4	117157	SH2D1B	-1.69701	4.41945	-2.44369	0.0296	1	-4.5
12811	NM_004536.2	4671	NAIP	1.8867	2.93905	2.4024	0.032	1	-4.5
2302	NM_006118.3	10456	HAX1	-1.28177	1.72235	-2.39173	0.0327	1	-4.6
17038	NM_032160.2	92126	DSEL	1.58528	3.05676	2.38949	0.0328	1	-4.5
14386	NM_014106.3	54989	ZNF770	2.02039	0.7758	2.36948	0.0341	1	-4.6
4206	XR_001748697.1	3824	KLRD1	-2.93716	0.07292	-2.35764	0.0348	1	-4.6
17908	XR_001751854.1	197258	FCSK	1.54977	0.80785	2.35219	0.0352	1	-4.6
17234	NM_032834.3	84920	ALG10	0.84652	3.72809	2.3492	0.0354	1	-4.5
18529	NM_175054.2	121504	HIST4H4	2.89168	-0.43881	2.34402	0.0357	1	-4.6
4902	NM_020438.4	57171	DOLPP1	-1.92935	-0.62483	-2.34188	0.0359	1	-4.6
11784	NM_002260.3	3822	KLRC2	-1.58911	2.55593	-2.33898	0.0361	1	-4.5
11952	NM_002608.3	5155	PDGFB	3.88322	-0.96543	2.32478	0.037	1	-4.6
7160	NM_080588.2	5778	PTPN7	1.57831	1.42595	2.32319	0.0371	1	-4.6
2728	NM_001959.3	1933	EEF1B2	-1.3095	1.2709	-2.31941	0.0374	1	-4.6
7206	NM_001200016.1	24142	NAA80	1.46761	1.54999	2.30928	0.0381	1	-4.6
34704	XR_934918.2	105371860	LOC105371860	1.29232	2.55463	2.29981	0.0388	1	-4.6
4766	NM_001134848.1	100129792	CCDC152	1.58718	2.64277	2.29968	0.0388	1	-4.6
22708	NR_038269.1	100506844	GIHCG	-1.36912	1.93171	-2.29401	0.0392	1	-4.6
15336	XM_017009600.1	54853	WDR55	1.28293	0.75179	2.28636	0.0397	1	-4.6
19640	NR_002960.1	677806	SNORA20	1.24407	1.52515	2.28473	0.0399	1	-4.6
9609	NM_001291470.1	9560	CCL4L2	-4.41772	-1.28567	-2.27826	0.0403	1	-4.6
16003	NM_020754.3	57514	ARHGAP31	-2.12503	-0.31084	-2.27362	0.0407	1	-4.6
14377	NM_014062.2	28987	NOB1	-1.26521	1.8327	-2.27187	0.0408	1	-4.6
11788	NM_002267.3	3839	KPNA3	-2.61069	-0.3648	-2.26918	0.041	1	-4.6
14983	NM_015868.2	3804	KIR2DL3	-3.0478	2.98394	-2.25889	0.0418	1	-4.5
9292	XM_005255049.3	10921	RNPS1	0.92192	2.95399	2.25876	0.0418	1	-4.5
7227	NM_015530.4	26003	GORASP2	-1.57673	1.21228	-2.2545	0.0422	1	-4.6
23495	NR_045483.1	729041	FAAHP1	1.39805	3.16355	2.24885	0.0426	1	-4.5
34601	XR_933786.1	105371362	LOC105371362	-2.08241	0.46112	-2.24559	0.0429	1	-4.6
5864	XR_244033.1	56931	DUS3L	1.89501	0.27655	2.24314	0.043	1	-4.6
13616	XM_017020675.1	5611	DNAJC3	-2.08251	-0.24918	-2.23752	0.0435	1	-4.6
26040	NR_126038.1	100533789	LRRC37A8P	-3.99138	-1.48921	-2.2306	0.0441	1	-4.6
16855	XM_011545280.1	81544	GDPD5	1.4493	1.48997	2.22512	0.0445	1	-4.6
6414	XM_017008505.1	57732	ZFYVE28	2.81305	-0.18414	2.21742	0.0451	1	-4.6
3267	XM_017012456.1	57057	TBX20	4.10918	-1.50355	2.1992	0.0467	1	-4.6
15314	XM_017003800.1	26505	CNNM3	1.30871	0.81155	2.19408	0.0471	1	-4.6
16910	XM_011540239.2	81894	SLC25A28	1.19738	1.89283	2.19223	0.0473	1	-4.6
26384	NR_132774.1	106635525	SNORA92	1.73994	-0.05061	2.18923	0.0475	1	-4.6
22756	NR_038361.1	100505854	APTR	-0.95531	1.91277	-2.18909	0.0475	1	-4.6
25881	NR_125803.1	101927777	SATB1-AS1	-1.76127	1.69284	-2.18408	0.048	1	-4.6
27988	XR_001738572.1	107985373	LOC107985373	-3.59908	-1.75798	-2.17924	0.0484	1	-4.6
27262	XM_017005439.1	107985778	LOC107985778	-2.84868	-1.36514	-2.16015	0.0501	1	-4.6
2417	NM_001025591.3	284402	SCGB2B2	3.32996	-0.90243	2.14322	0.0517	1	-4.6
3304	NM_005080.3	7494	XBP1	-2.54489	0.36868	-2.14271	0.0517	1	-4.6
5505	XM_011541767.2	55707	NECAP2	2.40261	1.08086	2.14139	0.0519	1	-4.6
16737	NM_025004.2	80071	CCDC15	2.67347	-0.05611	2.14129	0.0519	1	-4.6
13066	NM_005095.2	9202	ZMYM4	-1.01153	2.3182	-2.1326	0.0527	1	-4.6
1143	XM_017009024.1	1176	AP3S1	-1.52091	0.17093	-2.12658	0.0533	1	-4.6
22081	NR_034126.1	100129269	LINC01160	3.74433	-1.55183	2.11779	0.0541	1	-4.6
17566	NM_080720.1	83740	H2AFB3	-2.74574	-0.95177	-2.11294	0.0546	1	-4.6
5402	NM_001144995.1	317762	CCDC85C	-2.97495	-0.41081	-2.10833	0.0551	1	-4.6
9929	NM_206855.2	9444	QKI	0.9638	2.94101	2.10569	0.0553	1	-4.6
12959	NM_004857.3	9495	AKAP5	-1.94506	2.07483	-2.09823	0.0561	1	-4.6
31946	XR_001753553.1	107985120	LOC107985120	2.35894	0.52436	2.09655	0.0563	1	-4.6
33096	XR_922805.2	105373431	LOC105373431	-2.96211	-0.88499	-2.09654	0.0563	1	-4.6
13843	NM_006794.3	10936	GPR75	0.96804	1.87779	2.09612	0.0563	1	-4.6
12436	XM_011512043.2	8540	AGPS	2.16933	0.8628	2.09466	0.0565	1	-4.6
24149	NR_103768.1	158960	CH17-340M24.3	-1.27899	1.23889	-2.0928	0.0567	1	-4.6
11441	XM_011544773.1	156	GRK2	3.08949	-1.89618	2.08098	0.0579	1	-4.6
12761	NM_207168.1	2029	ENSA	-1.1328	2.25988	-2.07746	0.0583	1	-4.6
32541	XR_001756341.1	107987414	LOC107987414	-1.77244	-0.50405	-2.0675	0.0593	1	-4.6
5089	XM_011522442.2	23295	MGRN1	3.0415	-0.69655	2.06464	0.0596	1	-4.6
20505	NR_026592.2	729096	BMS1P4	0.75134	3.53977	2.06407	0.0597	1	-4.5
2255	NM_001017991.2	474381	H2AFB2	-2.68261	-0.85578	-2.0635	0.0597	1	-4.6
5234	XM_005268837.3	347902	AMIGO2	1.05151	2.33384	2.0632	0.0598	1	-4.6
23647	NR_046579.1	100874235	CACNA1C-AS2	1.26512	1.99711	2.06069	0.06	1	-4.6
24083	NR_102747.1	727751	LOC727751	1.44965	1.165	2.05607	0.0605	1	-4.6
8245	NM_001265615.1	202134	FAM153B	-2.52664	-1.8055	-2.04823	0.0614	1	-4.6
9730	XM_011514027.2	26272	FBXO4	1.29006	1.94561	2.04529	0.0617	1	-4.6
19031	NM_198584.2	377677	CA13	-0.99094	1.90595	-2.03244	0.0632	1	-4.6
4283	XM_011534069.1	729230	CCR2	1.56224	1.26942	2.02379	0.0642	1	-4.6
12154	XM_005244776.4	6497	SKI	2.49432	-0.23427	2.01615	0.065	1	-4.6
3158	XR_001750616.1	9985	REC8	3.5449	-0.66607	2.0154	0.0651	1	-4.6
7974	NM_001256410.1	22931	RAB18	3.26627	-1.09048	2.01503	0.0652	1	-4.6
9443	NR_110152.1	199704	ZNF585A	-1.48882	0.81002	-2.01024	0.0657	1	-4.6
10503	NM_080593.2	85236	HIST1H2BK	-0.75683	4.40639	-1.99988	0.067	1	-4.5
14736	XM_011518406.2	23064	SETX	1.66847	0.73101	1.9974	0.0673	1	-4.6
32777	XR_246327.3	101926907	LOC101926907	-2.81123	0.50597	-1.99734	0.0673	1	-4.6
432	NM_000455.4	6794	STK11	-1.98251	1.30772	-1.98203	0.0691	1	-4.6
7512	NM_001224.4	835	CASP2	1.29301	1.29012	1.98092	0.0693	1	-4.6
12037	XM_017018026.1	5702	PSMC3	-0.78939	3.19434	-1.9791	0.0695	1	-4.6
24178	NR_109983.1	729218	LOC729218	0.85051	3.18553	1.97609	0.0699	1	-4.6
14604	XM_005259443.3	9704	DHX34	1.04011	1.51824	1.96052	0.0718	1	-4.6
22610	NR_037847.1	100506730	LOC100506730	-0.9364	1.66166	-1.95224	0.0729	1	-4.6
9978	NM_001301716.1	1236	CCR7	-2.70317	-1.64279	-1.9451	0.0738	1	-4.6
36772	XR_950155.2	105369326	LOC105369326	2.3606	-0.04799	1.9444	0.0739	1	-4.6
19605	NR_002919.1	654319	SNORA5A	3.5459	-0.82294	1.94144	0.0743	1	-4.6
13552	NM_006108.3	10418	SPON1	-2.95435	-1.178	-1.94092	0.0744	1	-4.6
1165	XR_001740258.1	7862	BRPF1	-1.72062	-0.25221	-1.9348	0.0752	1	-4.6
16324	XR_001755366.1	89781	HPS4	1.05834	1.9595	1.93125	0.0757	1	-4.6
3927	XM_011542018.1	653820	FAM72B	3.83538	-1.43004	1.93048	0.0758	1	-4.6
8099	NM_019082.3	54606	DDX56	1.44482	1.0468	1.9249	0.0765	1	-4.6
968	XM_006717111.3	414328	IDNK	1.07052	2.04677	1.92439	0.0766	1	-4.6
9806	XM_011520553.2	118426	BORCS5	2.26423	-0.46381	1.92386	0.0767	1	-4.6
1164	NM_001003693.1	259215	LY6G6F	-1.5797	1.96181	-1.92161	0.077	1	-4.6
26050	NR_126059.1	203414	LINC01560	-0.94875	2.27501	-1.92004	0.0772	1	-4.6
3284	NM_001078173.1	441518	RTL8B	-1.35471	0.62831	-1.91425	0.078	1	-4.6
11173	NM_013342.3	29844	TFPT	-0.54318	5.87112	-1.91332	0.0781	1	-4.5
2426	NM_001142285.1	6229	RPS24	-1.10031	1.31927	-1.91328	0.0781	1	-4.6
8507	XR_428971.3	22897	CEP164	1.4034	0.96736	1.91322	0.0781	1	-4.6
14061	NM_007360.3	22914	KLRK1	-1.42243	0.54239	-1.91116	0.0784	1	-4.6
19705	NR_003025.1	677885	SNORA59A	-2.82294	-0.89994	-1.91056	0.0785	1	-4.6
10143	XM_017026923.1	55095	SAMD4B	0.88663	3.53776	1.91039	0.0785	1	-4.6
5605	NM_001145678.1	285600	KIAA0825	2.62719	-1.24828	1.91023	0.0785	1	-4.6
36382	XR_947298.2	105378698	LOC105378698	-1.97593	-0.26952	-1.90411	0.0794	1	-4.6
6112	XM_011513825.2	254251	LCORL	-2.04843	-0.42056	-1.90098	0.0798	1	-4.6
11824	NM_002341.1	4050	LTB	-1.55513	1.9198	-1.8963	0.0805	1	-4.6
3051	XM_011535809.2	387119	CEP85L	1.49534	2.15233	1.89612	0.0805	1	-4.6
9927	XM_017010056.1	9337	CNOT8	2.34542	-0.08925	1.89342	0.0809	1	-4.6
13120	NM_016823.3	1398	CRK	1.62837	1.43322	1.89225	0.0811	1	-4.6
33155	XR_923330.2	105373618	LOC105373618	-1.58007	-0.6237	-1.89187	0.0811	1	-4.6
13234	XM_017019904.1	6773	STAT2	0.91424	2.47986	1.89175	0.0811	1	-4.6
1844	XM_011533893.1	55152	DALRD3	-2.34205	0.11171	-1.88919	0.0815	1	-4.6
9107	XM_006715966.2	349136	WDR86	2.19543	-0.28803	1.8889	0.0815	1	-4.6
4502	NM_001286754.1	171024	SYNPO2	2.20587	0.34298	1.88747	0.0817	1	-4.6
14803	XM_017020492.1	23250	ATP11A	0.75261	3.2379	1.88473	0.0821	1	-4.6
17939	XM_005267314.4	122509	IFI27L1	2.01162	0.84675	1.8827	0.0824	1	-4.6
7479	XM_005253376.2	4074	M6PR	1.41313	0.58982	1.87394	0.0837	1	-4.6
20756	NR_027053.2	646214	LOC646214	-0.58788	4.88451	-1.87377	0.0837	1	-4.5
4030	XM_011521981.1	7090	TLE3	3.02041	0.00723	1.87151	0.0841	1	-4.6
1227	NM_001004125.2	286319	TUSC1	-1.85135	-0.31273	-1.87099	0.0841	1	-4.6
20604	NR_033936.3	80154	GOLGA2P10	1.42592	1.23302	1.87088	0.0842	1	-4.6
4551	XM_017017326.1	219899	TBCEL	-0.6911	2.90673	-1.87017	0.0843	1	-4.6
25739	NR_121682.1	283416	LINC01465	-1.84178	0.27647	-1.86569	0.0849	1	-4.6
3084	NM_001172705.1	1982	EIF4G2	1.20905	2.86689	1.86111	0.0856	1	-4.6
2838	NM_001039664.1	8718	TNFRSF25	1.08696	3.49047	1.85859	0.086	1	-4.6
23426	NR_040113.1	440482	ANKRD20A5P	1.09548	2.31296	1.85346	0.0868	1	-4.6
72	NM_001286109.1	1201	CLN3	-1.82787	-0.13101	-1.85173	0.087	1	-4.6
716	NM_000784.3	1593	CYP27A1	2.90663	0.22549	1.84967	0.0873	1	-4.6
1751	NM_130439.3	4601	MXI1	-1.37916	1.12879	-1.84889	0.0875	1	-4.6
7414	XM_017001150.1	3428	IFI16	1.08828	3.0475	1.84473	0.0881	1	-4.6
10707	XM_006712806.2	84874	ZNF514	-1.54108	0.46522	-1.84411	0.0882	1	-4.6
2437	NM_001029863.2	387263	C6orf120	2.21547	0.57047	1.84006	0.0888	1	-4.6
1730	NR_134527.1	389541	LAMTOR4	2.00163	0.23353	1.83651	0.0894	1	-4.6
3959	XM_017008794.1	8821	INPP4B	0.78416	6.31077	1.82923	0.0905	1	-4.5
17299	NM_033083.6	85403	EAF1	-1.40496	0.95619	-1.82877	0.0906	1	-4.6
26282	NR_131902.1	101928399	LINC01679	-2.56118	1.29905	-1.82423	0.0913	1	-4.6
31662	XR_001752777.1	107987244	LOC107987244	2.62375	-0.93205	1.82207	0.0916	1	-4.6
27521	XM_017030214.1	102724993	LOC102724993	0.96279	2.44559	1.81933	0.0921	1	-4.6
13175	NM_005298.3	2848	GPR25	-2.72154	-0.0045	-1.81332	0.093	1	-4.6
10769	XM_011519691.2	80013	MINDY3	0.82579	5.48343	1.81254	0.0932	1	-4.5
20489	NR_026540.1	442229	SLC25A51P1	-1.12092	0.59392	-1.81158	0.0933	1	-4.6
140	NM_000156.5	2593	GAMT	-0.99328	2.13315	-1.80957	0.0937	1	-4.6
34714	XR_934990.2	105371903	LOC105371903	2.92088	0.32743	1.80929	0.0937	1	-4.6
10344	XM_017018010.1	55761	TTC17	-1.42116	0.45025	-1.80794	0.0939	1	-4.6
3910	XM_006721966.3	55028	C17orf80	1.89905	0.02634	1.80613	0.0942	1	-4.6
20565	NR_026761.2	84791	LINC00467	-1.87469	-0.20101	-1.80511	0.0944	1	-4.6
10791	XR_929828.2	56623	INPP5E	1.05863	1.37926	1.80495	0.0944	1	-4.6
20119	NR_126046.1	389741	GLIDR	-1.23017	1.01721	-1.80462	0.0945	1	-4.6
5596	NR_027239.1	57711	ZNF529	0.71834	2.77922	1.80392	0.0946	1	-4.6
4798	XM_005261738.4	79174	CRELD2	1.58966	1.26286	1.80389	0.0946	1	-4.6
20533	NR_026906.2	147081	LINC02210	-1.39637	1.0855	-1.80362	0.0946	1	-4.6
14421	NM_014234.4	7923	HSD17B8	0.47201	5.94793	1.801	0.0951	1	-4.5
26500	NR_134302.1	101927752	LOC101927752	-1.19857	1.52783	-1.80061	0.0951	1	-4.6
20340	NR_024270.1	400752	LINC01144	1.26201	1.26921	1.79767	0.0956	1	-4.6
11105	NM_001321210.1	84661	DPY30	-1.17195	0.71879	-1.79374	0.0963	1	-4.6
34877	XR_936020.2	105372435	LOC105372435	-2.38993	-1.34355	-1.79351	0.0963	1	-4.6
624	NM_000682.6	151	ADRA2B	-3.59145	-0.92361	-1.79154	0.0966	1	-4.6
8886	XR_001755353.1	8940	TOP3B	2.93251	-1.2629	1.79116	0.0967	1	-4.6
25419	NR_111962.1	642402	GOLGA6L17P	1.15125	3.15041	1.7911	0.0967	1	-4.6
4310	NM_001126049.1	100144748	KLLN	2.03266	0.5018	1.79055	0.0968	1	-4.6
23566	NR_046241.1	647190	RPS16P5	-1.7491	-0.03025	-1.78764	0.0973	1	-4.6
7163	NM_001199805.1	100528032	KLRC4-KLRK1	-1.682	-0.13546	-1.78604	0.0975	1	-4.6
13440	NM_005870.4	10284	SAP18	-0.73871	4.81786	-1.78491	0.0977	1	-4.5
22923	NR_038939.1	650794	MIPEPP3	3.63537	-0.64897	1.78001	0.0986	1	-4.6
15065	NM_016095.2	51659	GINS2	-1.38809	0.69707	-1.7764	0.0992	1	-4.6
13369	NM_005694.1	10063	COX17	-0.7964	3.19303	-1.77624	0.0992	1	-4.6
2640	XM_006710771.3	55929	DMAP1	2.86492	-0.66745	1.77608	0.0992	1	-4.6
14334	XM_005251948.2	29979	UBQLN1	0.66029	4.01497	1.77584	0.0993	1	-4.6
7520	NM_001236.3	874	CBR3	-2.11648	0.40475	-1.77523	0.0994	1	-4.6
13170	NM_005290.3	2838	GPR15	-3.05468	1.94565	-1.7748	0.0995	1	-4.6
28741	XR_001741432.1	101927613	LOC101927613	-2.27511	-0.06551	-1.77372	0.0996	1	-4.6
14490	NM_014399.3	27075	TSPAN13	-1.42832	1.28378	-1.77009	0.1003	1	-4.6
2679	XM_005250523.4	60412	EXOC4	2.42388	0.44284	1.76971	0.1003	1	-4.6
21969	NR_033930.1	646743	PRSS40B	-2.66752	-0.81724	-1.76522	0.1011	1	-4.6
2836	XM_017017063.1	10068	IL18BP	0.80671	2.47655	1.76461	0.1012	1	-4.6
9778	NM_015055.3	23075	SWAP70	-1.51786	0.22906	-1.7602	0.102	1	-4.6
12656	NM_004179.2	7166	TPH1	2.67252	-0.62957	1.75837	0.1023	1	-4.6
20218	NR_023380.1	348254	CCDC144CP	1.44331	2.21734	1.75677	0.1026	1	-4.6
9731	NM_199245.2	6843	VAMP1	1.19641	3.58494	1.75579	0.1028	1	-4.6
7613	NM_006994.4	10384	BTN3A3	0.80517	1.77099	1.75495	0.1029	1	-4.6
10886	NM_001319137.1	1512	CTSH	3.21831	-1.73272	1.75317	0.1032	1	-4.6
8400	XM_011527954.2	30817	ADGRE2	2.01881	-0.59048	1.75134	0.1036	1	-4.6
6365	NM_001171888.1	26127	FGFR1OP2	-1.6917	-0.12044	-1.7497	0.1038	1	-4.6
16025	XR_001747930.1	57558	USP35	2.88257	-0.38481	1.74632	0.1044	1	-4.6
11832	XM_006715773.2	7975	MAFK	1.19011	0.2462	1.74524	0.1046	1	-4.6
12446	NM_003681.4	8566	PDXK	-2.2767	0.44252	-1.742	0.1052	1	-4.6
27569	XR_001737703.1	107985526	LOC107985526	-2.09042	-0.17776	-1.74185	0.1053	1	-4.6
22709	NR_038272.1	100506866	TTN-AS1	0.68387	3.9785	1.74105	0.1054	1	-4.6
3516	NR_103521.2	10288	LILRB2	3.02581	0.92425	1.7396	0.1057	1	-4.6
25267	NR_110763.1	100996324	LINC01882	-1.70926	0.59832	-1.73954	0.1057	1	-4.6
20352	NR_024334.1	645431	FUT8-AS1	1.42229	1.24376	1.73919	0.1057	1	-4.6
388	NM_001242784.1	3141	HLCS	2.70904	-0.70793	1.73667	0.1062	1	-4.6
14635	NM_014747.2	9783	RIMS3	2.6155	-1.04192	1.7364	0.1062	1	-4.6
32778	XR_246494.4	101929289	LOC101929289	-1.73548	0.02973	-1.73603	0.1063	1	-4.6
17033	XM_011536177.2	84085	FBXO30	1.20936	1.94762	1.73496	0.1065	1	-4.6
10962	NM_001320309.1	92856	IMP4	-2.5112	-0.99546	-1.73331	0.1068	1	-4.6
20504	NR_026589.1	440253	WHAMMP2	-0.63878	5.3865	-1.73302	0.1069	1	-4.5
13508	NM_006014.4	8270	LAGE3	-0.7114	4.11955	-1.73192	0.1071	1	-4.6
20559	NR_026755.1	54055	CYP4F29P	-1.45477	1.05198	-1.73173	0.1071	1	-4.6
11666	XM_017028786.1	2781	GNAZ	1.95888	-1.09565	1.73048	0.1073	1	-4.6
19552	NR_002775.2	113157	RPLP0P2	-1.56466	0.9672	-1.72786	0.1078	1	-4.6
19074	XM_011524507.2	201294	UNC13D	0.90114	2.67435	1.72751	0.1079	1	-4.6
12857	XR_001740256.1	7508	XPC	1.84301	0.20046	1.72728	0.1079	1	-4.6
5106	XM_017012867.1	9988	DMTF1	0.76743	2.7345	1.72691	0.108	1	-4.6
1970	NM_001012279.2	387104	SOGA3	0.86323	2.22932	1.72468	0.1084	1	-4.6
17457	NM_052945.3	115650	TNFRSF13C	-1.43822	-0.45702	-1.72309	0.1087	1	-4.6
20106	NR_006882.1	780854	SNORD3D	-0.75784	2.88254	-1.72097	0.1091	1	-4.6
16162	XR_001737360.1	6041	RNASEL	-1.42396	0.43086	-1.71856	0.1095	1	-4.6
7480	XM_017026886.1	5452	POU2F2	1.2413	0.95714	1.71627	0.11	1	-4.6
4917	NR_038190.1	177	AGER	1.32237	1.77585	1.7152	0.1102	1	-4.6
17613	XM_011513274.2	89857	KLHL6	0.88823	2.88464	1.71452	0.1103	1	-4.6
2778	NM_001039211.2	219293	ATAD3C	0.66642	2.66592	1.71355	0.1105	1	-4.6
1100	NM_016042.3	51010	EXOSC3	-1.2287	0.91362	-1.71188	0.1108	1	-4.6
33987	XR_928934.2	105375863	LOC105375863	-2.22234	-0.21624	-1.71162	0.1108	1	-4.6
8985	XM_005255743.3	728741	NPIPB6	-2.3956	0.63394	-1.71086	0.111	1	-4.6
22787	NR_038402.1	100507387	LOC100507387	-1.75149	-1.11073	-1.70964	0.1112	1	-4.6
14606	NM_014686.3	9710	KIAA0355	-0.77854	5.62101	-1.70761	0.1116	1	-4.5
25136	NR_110549.1	653691	TCAF2P1	0.75872	3.97708	1.70708	0.1117	1	-4.6
23358	NR_040012.1	100506436	SPAG5-AS1	-1.82044	0.304	-1.70485	0.1121	1	-4.6
19106	NM_203298.2	118487	CHCHD1	-0.61191	4.1867	-1.7045	0.1122	1	-4.6
4025	NM_018257.2	55251	PCMTD2	2.4039	-0.11855	1.70431	0.1122	1	-4.6
26287	NR_131917.1	105747689	LOC105747689	0.96745	1.80495	1.70377	0.1123	1	-4.6
9694	NM_001293212.1	203068	TUBB	-2.3284	-0.52949	-1.70285	0.1125	1	-4.6
8747	NM_002827.3	5770	PTPN1	2.32946	-0.6	1.7016	0.1127	1	-4.6
11110	NM_181462.2	128308	MRPL55	1.16229	1.56455	1.69989	0.1131	1	-4.6
9236	XM_011535495.2	154214	RNF217	3.17905	-1.25169	1.69843	0.1133	1	-4.6
22380	NR_036526.1	100499484	SUGT1P4-STRA6LP	1.21342	1.78733	1.69669	0.1137	1	-4.6
5508	XM_017006839.1	55768	NGLY1	-2.26122	-0.94369	-1.69569	0.1139	1	-4.6
4826	XM_011516792.1	10397	NDRG1	0.8249	4.54087	1.69468	0.1141	1	-4.6
2315	XM_017005492.1	10057	ABCC5	1.97217	1.20573	1.69096	0.1148	1	-4.6
2492	XM_011533032.2	6432	SRSF7	0.82088	2.85296	1.68998	0.115	1	-4.6
12441	NM_003673.3	8557	TCAP	-0.97809	1.57832	-1.68922	0.1151	1	-4.6
36300	XR_946815.1	101928895	LINC01786	1.8901	0.09028	1.68852	0.1153	1	-4.6
11276	XM_005256213.3	8717	TRADD	0.61362	3.78166	1.68783	0.1154	1	-4.6
11723	NM_002167.4	3399	ID3	-1.35254	2.53732	-1.68757	0.1154	1	-4.6
4739	NM_052942.3	115362	GBP5	0.87395	3.21493	1.68746	0.1155	1	-4.6
14330	NM_013431.2	8302	KLRC4	-1.44285	2.51768	-1.68597	0.1158	1	-4.6
3097	NM_001042601.2	151613	TTC14	0.99742	3.72256	1.68283	0.1164	1	-4.6
10388	XM_017021156.1	26030	PLEKHG3	-1.54794	-0.07073	-1.68188	0.1166	1	-4.6
11427	NR_026691.1	3587	IL10RA	0.54844	4.58017	1.68056	0.1168	1	-4.6
23486	NR_045375.2	100506124	LOC100506124	1.0172	1.95104	1.67964	0.117	1	-4.6
14472	NM_014358.3	26253	CLEC4E	2.12298	0.70595	1.67774	0.1174	1	-4.6
16478	NM_023009.6	65108	MARCKSL1	-1.02139	2.57821	-1.67581	0.1178	1	-4.6
6672	NM_001190242.1	57560	IFT80	1.08247	1.48944	1.67536	0.1179	1	-4.6
25362	NR_110900.1	100507458	ZNF213-AS1	0.7118	3.79284	1.67385	0.1182	1	-4.6
26058	NR_126169.1	400612	PRR29-AS1	1.51619	-0.05014	1.67264	0.1184	1	-4.6
8556	NM_001276290.1	5573	PRKAR1A	-1.59162	-0.22909	-1.67089	0.1188	1	-4.6
31824	XR_001753105.1	101927060	LOC101927060	-1.61428	-0.37528	-1.66971	0.119	1	-4.6
26677	NR_135053.1	101928424	LOC101928424	-2.19663	-0.93145	-1.66939	0.1191	1	-4.6
5118	XM_005277913.4	8273	SLC10A3	0.83069	2.32488	1.66786	0.1194	1	-4.6
11549	NM_058175.2	1292	COL6A2	2.11533	-0.49144	1.66594	0.1197	1	-4.6
13027	NM_005018.2	5133	PDCD1	1.89902	5.11711	1.66229	0.1205	1	-4.6
3888	XM_011523745.2	23108	RAP1GAP2	1.40197	-0.21395	1.66143	0.1207	1	-4.6
16599	NM_024528.3	79576	NKAP	0.67141	3.04503	1.6597	0.121	1	-4.6
24021	NR_073431.1	493900	TMEM9B-AS1	0.91821	2.15298	1.6578	0.1214	1	-4.6
537	NM_000572.2	3586	IL10	-1.7876	1.12662	-1.65654	0.1217	1	-4.6
13865	NM_006835.2	10983	CCNI	-0.50468	4.84005	-1.65533	0.1219	1	-4.6
20284	NR_027646.1	84852	ATP1A1-AS1	2.54279	-1.82545	1.65343	0.1223	1	-4.6
9347	NR_104599.1	54932	EXD3	0.93596	2.06864	1.65171	0.1227	1	-4.6
8944	XM_011524202.1	10672	GNA13	0.85757	3.93994	1.65124	0.1228	1	-4.6
16283	NM_021963.3	4674	NAP1L2	1.17152	4.37397	1.65048	0.1229	1	-4.6
24555	NR_106890.1	102466745	MIR6832	3.12557	-0.99454	1.6492	0.1232	1	-4.6
18223	NM_152766.3	254863	TMEM256	-0.63543	4.61528	-1.64717	0.1236	1	-4.6
22092	NR_034137.1	729013	ZBED5-AS1	0.78934	3.10661	1.64699	0.1236	1	-4.6
8269	NM_001267606.1	57209	ZNF248	1.89353	-0.60956	1.64624	0.1238	1	-4.6
5385	NM_033546.3	103910	MYL12B	-1.84905	0.18873	-1.64575	0.1239	1	-4.6
12478	NM_003753.3	8664	EIF3D	-0.52853	4.29132	-1.6457	0.1239	1	-4.6
9703	XM_011523261.1	64127	NOD2	1.44883	0.7158	1.64543	0.124	1	-4.6
5382	NM_001144936.1	65998	C11orf95	-0.56511	4.6105	-1.64426	0.1242	1	-4.6
16627	NR_046408.1	79672	FN3KRP	2.89734	-0.71159	1.64415	0.1242	1	-4.6
14684	NM_014908.3	22845	DOLK	0.78928	3.29547	1.64375	0.1243	1	-4.6
15366	XM_011536851.1	54916	TMEM260	3.03795	-1.29413	1.6437	0.1243	1	-4.6
11116	XM_017017803.1	4863	NPAT	-1.61284	-0.02898	-1.64303	0.1245	1	-4.6
9069	NM_001282941.1	219790	RTKN2	2.91005	-1.60441	1.6427	0.1245	1	-4.6
6007	NM_001164465.3	647042	GOLGA6L10	1.39361	1.99082	1.64226	0.1246	1	-4.6
5423	NM_001145033.1	387763	C11orf96	-2.28751	-0.10815	-1.64217	0.1246	1	-4.6
17046	XM_006710946.3	84144	SYDE2	2.87705	-1.08028	1.64135	0.1248	1	-4.6
27305	XM_017010104.1	107986351	LOC107986351	2.66267	-0.64406	1.64093	0.1249	1	-4.6
29805	XR_001745394.1	107986855	LOC107986855	1.87598	0.80245	1.63655	0.1258	1	-4.6
9822	NM_198456.2	54954	FAM120C	-0.76156	1.62578	-1.63393	0.1264	1	-4.6
11231	NR_136303.1	57536	KIAA1328	1.69559	-0.28704	1.62889	0.1274	1	-4.6
26182	NR_130107.1	102723099	GHET1	-1.35125	-0.12198	-1.62744	0.1278	1	-4.6
36343	XR_947082.2	105376876	LOC105376876	1.91319	1.05202	1.62718	0.1278	1	-4.6
20406	NR_024433.1	283663	LINC00926	-0.91375	3.06666	-1.6259	0.1281	1	-4.6
2293	NM_001199875.1	10169	SERF2	1.344	1.60425	1.62294	0.1287	1	-4.6
15510	NM_018216.2	55229	PANK4	0.43012	5.11457	1.62157	0.129	1	-4.6
22724	NR_038292.1	100507173	LINC01012	2.11211	-0.4366	1.62119	0.1291	1	-4.6
18911	NM_183242.3	284697	BTBD8	2.47066	0.11517	1.62079	0.1292	1	-4.6
7934	NM_019101.2	55937	APOM	4.85955	-0.48341	1.61736	0.1299	1	-4.6
17875	NM_144718.3	152185	SPICE1	1.32422	1.42701	1.6172	0.13	1	-4.6
20401	NR_024420.1	389634	LINC00937	1.81988	1.28866	1.61686	0.13	1	-4.6
6840	XM_005245006.4	23126	POGZ	2.52823	-1.11617	1.61573	0.1303	1	-4.6
32082	XR_001754518.1	107985399	LOC107985399	1.19587	0.29673	1.61521	0.1304	1	-4.6
5191	XM_011533166.2	92906	HNRNPLL	2.49724	-0.68483	1.61455	0.1305	1	-4.6
8503	NM_001271904.1	51527	GSKIP	1.86747	0.81492	1.61433	0.1306	1	-4.6
13653	XM_011513386.2	10460	TACC3	-1.2251	0.65686	-1.61417	0.1306	1	-4.6
12198	NM_003124.4	6697	SPR	1.78137	0.83638	1.61377	0.1307	1	-4.6
23403	NR_040079.2	399715	LINC02649	1.22904	0.23828	1.61138	0.1312	1	-4.6
16562	XM_011527309.2	79156	PLEKHF1	1.21472	1.95997	1.61121	0.1313	1	-4.6
14488	XR_926930.2	27072	VPS41	-0.70504	2.05098	-1.61113	0.1313	1	-4.6
30212	XR_001746837.1	107987095	LOC107987095	-0.8422	2.3725	-1.61107	0.1313	1	-4.6
5614	NR_027297.1	9454	HOMER3	2.90125	-1.87911	1.61103	0.1313	1	-4.6
34341	XR_931426.2	105369151	LOC105369151	0.85208	3.48433	1.61058	0.1314	1	-4.6
22843	NR_038842.1	728431	LINC01137	-0.63704	3.01146	-1.60964	0.1316	1	-4.6
1392	NM_001256802.1	6188	RPS3	-0.97487	1.33594	-1.60927	0.1317	1	-4.6
12658	NR_045560.1	8409	UXT	-1.82482	-0.59855	-1.6048	0.1327	1	-4.6
25660	NR_120682.1	100507316	MINCR	2.00435	0.76479	1.60296	0.1331	1	-4.6
22633	NR_037884.1	100507053	LOC100507053	1.11632	1.41389	1.60195	0.1333	1	-4.6
19244	XR_001746294.1	401563	C9orf139	2.50741	-0.00246	1.6017	0.1334	1	-4.6
16867	XM_011530077.2	23780	APOL2	1.3135	1.12185	1.60151	0.1334	1	-4.6
5334	XM_017017164.1	114879	OSBPL5	0.93806	1.90801	1.60123	0.1335	1	-4.6
7662	XM_011514013.2	2533	FYB1	0.6984	4.20961	1.60122	0.1335	1	-4.6
13370	NM_005698.3	10067	SCAMP3	2.12414	-0.16223	1.60102	0.1335	1	-4.6
4343	XM_005262389.3	2000	ELF4	1.125	2.37059	1.60032	0.1337	1	-4.6
9912	XM_011537795.2	11163	NUDT4	0.9222	2.06206	1.60004	0.1337	1	-4.6
11039	XM_017003399.1	1385	CREB1	-1.53954	-0.38488	-1.59838	0.1341	1	-4.6
16331	NM_022110.3	63943	FKBPL	-1.18356	4.10224	-1.5976	0.1343	1	-4.6
10209	NM_031219.3	81932	HDHD3	0.99755	1.02309	1.59631	0.1346	1	-4.6
2519	NR_033823.2	79969	ATAT1	1.92591	2.41291	1.59305	0.1353	1	-4.6
14793	XM_017006016.1	23218	NBEAL2	0.71013	4.79419	1.59146	0.1356	1	-4.6
25165	NR_110597.1	101929715	ODC1-DT	-1.07118	1.45816	-1.59017	0.1359	1	-4.6
592	XM_017023216.1	3684	ITGAM	0.9013	1.59568	1.58985	0.136	1	-4.6
2326	NM_001024401.2	388228	SBK1	0.66224	4.66882	1.58801	0.1364	1	-4.6
29292	XR_001743834.1	101928096	LOC101928096	2.50643	-0.0353	1.58637	0.1368	1	-4.6
11937	XM_005250861.2	26986	PABPC1	-2.15793	-0.55489	-1.58569	0.1369	1	-4.6
28526	XR_001740634.1	107986073	LOC107986073	-2.67832	-1.72035	-1.58157	0.1379	1	-4.6
17889	NM_144994.7	200539	ANKRD23	0.80635	3.7668	1.58148	0.1379	1	-4.6
8963	NM_001282472.1	653073	GOLGA8J	7.49888	0.35028	1.58073	0.1381	1	-4.6
4834	NM_001178135.1	8226	PUDP	2.1545	-0.37679	1.5803	0.1382	1	-4.6
28808	XR_001741563.1	107986253	LOC107986253	2.09554	-0.48524	1.57857	0.1386	1	-4.6
4344	XR_001752420.1	11322	TMC6	0.57645	5.31078	1.57742	0.1388	1	-4.6
17211	XM_017029023.1	84861	KLHL22	1.00276	1.4981	1.57469	0.1395	1	-4.6
11578	XM_017022945.1	1459	CSNK2A2	1.42247	0.18675	1.57465	0.1395	1	-4.6
16856	NM_030797.3	81553	FAM49A	-1.15408	0.88972	-1.5743	0.1396	1	-4.6
21626	NR_031576.1	100313837	MIR762	-2.2771	-1.18506	-1.57304	0.1398	1	-4.6
22749	NR_038353.1	653316	FAM153CP	-1.73046	-0.9478	-1.57209	0.1401	1	-4.6
5375	XM_011521679.2	53346	TM6SF1	2.40793	-0.92716	1.57076	0.1404	1	-4.6
8143	XM_011545893.2	55718	POLR3E	0.66894	3.45685	1.57013	0.1405	1	-4.6
22964	NR_038993.1	100131117	ZBTB20-AS1	2.93157	0.54023	1.56931	0.1407	1	-4.6
16287	NM_021968.3	8363	HIST1H4J	-1.62936	1.92613	-1.56812	0.141	1	-4.6
4958	NM_001243770.1	55719	SLF2	0.76569	1.819	1.56763	0.1411	1	-4.6
32571	XR_001756602.1	102725021	LOC102725021	2.41172	-0.77713	1.56719	0.1412	1	-4.6
27108	XM_011514190.2	105369214	LOC105369214	1.56406	-0.90608	1.5647	0.1418	1	-4.6
17236	XR_001740333.1	84925	SLC49A4	1.24045	1.62412	1.56354	0.1421	1	-4.6
19492	NR_002592.1	619571	SNORD96A	1.00082	1.08377	1.56335	0.1421	1	-4.6
1262	NM_001244910.1	2210	FCGR1B	2.89673	-1.76456	1.56299	0.1422	1	-4.6
20696	NR_026950.1	283922	LOC283922	0.42458	4.75799	1.56156	0.1425	1	-4.6
15230	XR_001745538.1	51337	THEM6	2.03205	-0.45154	1.55958	0.143	1	-4.6
4113	NM_003169.3	6829	SUPT5H	1.49941	-0.2179	1.55913	0.1431	1	-4.6
13663	XR_001743105.1	10475	TRIM38	1.67099	0.26765	1.55859	0.1432	1	-4.6
12180	NM_003090.3	6627	SNRPA1	0.93281	2.63702	1.558	0.1434	1	-4.6
28218	XR_001739539.1	105374808	LOC105374808	-1.80818	-0.93909	-1.55745	0.1435	1	-4.6
21819	NR_033373.1	285352	KIF9-AS1	-0.74136	1.27951	-1.55687	0.1436	1	-4.6
9247	NM_001286440.1	4833	NME4	1.85967	0.03588	1.55632	0.1438	1	-4.6
17976	NM_145702.2	200765	TIGD1	0.4571	4.71562	1.55597	0.1438	1	-4.6
20036	NR_003924.1	780852	SNORD3B-2	-0.69602	2.9022	-1.55531	0.144	1	-4.6
22700	NR_038253.1	100288637	LOC100288637	1.03781	0.67972	1.55525	0.144	1	-4.6
11339	XM_011513411.1	1609	DGKQ	-1.2	0.24675	-1.55297	0.1446	1	-4.6
19937	NR_003506.3	285189	PLGLA	1.34889	-0.20557	1.55288	0.1446	1	-4.6
4837	NM_001135580.1	100128569	C19orf71	1.71117	-0.69854	1.55136	0.1449	1	-4.6
28653	XR_001740978.1	107986148	LOC107986148	1.37715	1.69644	1.55127	0.145	1	-4.6
9286	NM_006319.4	10423	CDIPT	1.70344	0.83745	1.55025	0.1452	1	-4.6
20728	NR_026999.1	349114	LINC00265	0.5994	5.00969	1.54901	0.1455	1	-4.6
19536	NR_002750.2	26806	SNORD44	0.76482	2.05949	1.54825	0.1457	1	-4.6
16646	XM_017019971.1	79720	VPS37B	1.87273	-0.36535	1.54713	0.1459	1	-4.6
15364	NM_017797.3	55643	BTBD2	-1.27885	0.25997	-1.54661	0.1461	1	-4.6
14665	NM_014840.2	9891	NUAK1	1.06327	4.50025	1.54562	0.1463	1	-4.6
8711	XM_011527280.2	7733	ZNF180	1.27614	0.06464	1.54427	0.1466	1	-4.6
12799	XR_001744682.1	3364	HUS1	1.24197	0.74438	1.54255	0.147	1	-4.6
32909	XR_429586.2	102724117	LOC102724117	1.36705	1.90224	1.54195	0.1472	1	-4.6
14850	XR_001738682.1	23505	TMEM131	-1.68805	-0.35584	-1.54131	0.1473	1	-4.6
10438	XM_017007059.1	64770	CCDC14	1.17429	1.43751	1.54126	0.1474	1	-4.6
16574	XM_017007176.1	79188	TMEM43	1.06037	0.8508	1.54111	0.1474	1	-4.6
16934	NM_031412.2	23710	GABARAPL1	-0.59408	7.39499	-1.54028	0.1476	1	-4.5
25938	NR_125882.1	100507487	LINC02615	1.60343	-0.78386	1.54019	0.1476	1	-4.6
143	NR_102317.1	2639	GCDH	1.06508	0.72255	1.54003	0.1477	1	-4.6
30632	XR_001748236.1	101927226	LOC101927226	-2.03693	-0.65411	-1.53809	0.1481	1	-4.6
4669	NR_024071.1	5333	PLCD1	2.65779	-0.28949	1.53795	0.1482	1	-4.6
22717	NR_038284.1	100507034	PITRM1-AS1	1.43047	1.13893	1.53787	0.1482	1	-4.6
8366	XM_011539857.1	51363	CHST15	2.70891	0.68045	1.53414	0.1491	1	-4.6
17471	NM_052971.2	116842	LEAP2	-1.22416	0.21007	-1.53314	0.1493	1	-4.6
8059	NM_133379.4	7273	TTN	-2.37241	-1.48244	-1.53199	0.1496	1	-4.6
22565	NR_037605.1	100506046	GAS5-AS1	2.6941	-0.81828	1.52943	0.1502	1	-4.6
4163	XM_017023889.1	92822	ZNF276	0.61687	3.60472	1.52906	0.1503	1	-4.6
31252	XR_001750859.1	105370707	LOC105370707	1.27766	0.5398	1.52901	0.1503	1	-4.6
5415	NM_001145023.1	90507	SCRN2	-0.58182	2.92903	-1.52708	0.1508	1	-4.6
3720	NM_001286687.1	26586	CKAP2	1.74647	0.51605	1.52618	0.151	1	-4.6
26967	NR_136302.1	102723566	LOC102723566	1.10844	3.11466	1.52376	0.1516	1	-4.6
13725	XM_017001275.1	3964	LGALS8	0.61563	2.80574	1.52327	0.1518	1	-4.6
3395	XM_017023656.1	79068	FTO	1.17524	0.90735	1.52298	0.1518	1	-4.6
20753	NR_027045.1	644997	PIK3CD-AS1	-1.14967	-0.07193	-1.52049	0.1525	1	-4.6
11172	XM_011513259.2	868	CBLB	-0.74886	1.94837	-1.5204	0.1525	1	-4.6
19289	NR_024530.1	118433	RPL23AP7	-1.46051	0.08782	-1.51936	0.1527	1	-4.6
5874	XM_011517136.1	54704	PDP1	1.86199	-0.43192	1.51575	0.1536	1	-4.6
7755	NM_014749.3	9786	KIAA0586	2.3065	-0.96831	1.51308	0.1543	1	-4.6
10151	XM_017014641.1	2889	RAPGEF1	0.83529	3.22668	1.51269	0.1544	1	-4.6
21483	NR_030346.1	693201	MIR616	-1.18612	0.76825	-1.51214	0.1545	1	-4.6
243	NM_000262.2	4668	NAGA	1.21246	2.86422	1.51133	0.1547	1	-4.6
31796	XR_001753035.1	107985050	LOC107985050	1.98733	-0.84086	1.51087	0.1549	1	-4.6
11180	XR_943560.1	9321	TRIP11	-1.07776	0.03638	-1.50925	0.1553	1	-4.6
6725	NM_021821.3	60488	MRPS35	-1.09355	0.7231	-1.50877	0.1554	1	-4.6
5495	NM_001145248.1	728262	FAM157A	1.60354	0.29259	1.50857	0.1554	1	-4.6
16593	NM_024518.2	79465	ULBP3	0.93077	2.03313	1.50753	0.1557	1	-4.6
11614	NM_001965.3	1961	EGR4	-2.83447	-1.18519	-1.5043	0.1565	1	-4.6
15877	XR_001748817.1	56994	CHPT1	-1.15809	0.26428	-1.50367	0.1567	1	-4.6
17729	XM_017014255.1	116225	ZMYND19	1.22659	1.43229	1.50287	0.1569	1	-4.6
11365	NM_001407.2	1951	CELSR3	0.72168	4.7143	1.50284	0.1569	1	-4.6
19710	NR_003031.1	692058	SNORD11	1.7047	0.39497	1.50239	0.157	1	-4.6
19436	NR_002326.1	26784	SNORA64	0.61703	2.92345	1.50201	0.1571	1	-4.6
17082	NM_032315.2	84275	SLC25A33	-1.59973	0.287	-1.50105	0.1574	1	-4.6
11291	XM_005263160.3	57600	FNIP2	-0.95649	0.80041	-1.50051	0.1575	1	-4.6
12225	XM_011542053.2	6920	TCEA3	-2.08438	-1.98166	-1.49967	0.1577	1	-4.6
4101	NM_001110213.1	5555	PRH2	-0.98824	0.84518	-1.49958	0.1577	1	-4.6
21436	NR_030299.1	693158	MIR573	2.02416	0.06178	1.49797	0.1581	1	-4.6
6544	XM_017018189.1	6809	STX3	0.8638	2.37682	1.49751	0.1583	1	-4.6
14625	XM_006719163.3	9746	CLSTN3	0.66238	3.87476	1.49563	0.1587	1	-4.6
2015	NR_037193.1	6520	SLC3A2	-0.95068	1.05045	-1.49524	0.1589	1	-4.6
18141	NM_152546.2	153443	SRFBP1	0.60596	3.01791	1.49463	0.159	1	-4.6
20562	NR_026758.2	440905	FAR2P1	-1.14179	0.25017	-1.4943	0.1591	1	-4.6
27362	XM_017015401.1	107987098	LOC107987098	0.76346	3.11746	1.494	0.1592	1	-4.6
5449	XM_011521342.2	197135	PATL2	1.06863	4.03516	1.49383	0.1592	1	-4.6
17193	NM_032673.2	84759	PCGF1	-0.86009	1.14018	-1.49324	0.1594	1	-4.6
591	NM_013416.3	4689	NCF4	1.20262	3.49442	1.49306	0.1594	1	-4.6
31175	XR_001750662.1	102725044	LOC102725044	1.44281	1.04593	1.49069	0.16	1	-4.6
18786	XM_017029908.1	8473	OGT	0.96213	8.2327	1.48997	0.1602	1	-4.5
18854	XM_017029347.1	203522	INTS6L	2.00243	-0.70807	1.48985	0.1602	1	-4.6
13828	NM_006767.3	8216	LZTR1	0.58088	6.9788	1.48964	0.1603	1	-4.6
15531	NM_018280.2	55267	PRR34	2.81641	0.42743	1.4877	0.1608	1	-4.6
9921	NR_125361.1	79906	MORN1	1.67776	-0.03299	1.48759	0.1608	1	-4.6
10211	XM_017012499.1	63917	GALNT11	2.38863	-0.73694	1.4875	0.1609	1	-4.6
2931	NM_001040168.1	3955	LFNG	1.73386	-0.59484	1.48708	0.161	1	-4.6
19776	NR_003144.1	723972	ANP32AP1	-0.57293	3.77148	-1.48553	0.1614	1	-4.6
18020	NM_152262.2	90594	ZNF439	-0.54098	3.45508	-1.48508	0.1615	1	-4.6
15486	XR_001745552.1	55174	INTS10	1.00169	2.62076	1.48472	0.1616	1	-4.6
30237	XR_001746879.1	107987112	LOC107987112	2.48181	0.51869	1.48379	0.1618	1	-4.6
22733	NR_038320.1	100507634	LOC100507634	-0.71904	1.97371	-1.48359	0.1619	1	-4.6
15422	XM_017021392.1	55030	FBXO34	-1.50526	-0.30684	-1.48298	0.162	1	-4.6
33030	XR_922398.2	105371677	LOC105371677	1.75626	-0.72142	1.48184	0.1623	1	-4.6
35483	XR_940309.2	105374837	LOC105374837	-2.36427	-1.40283	-1.48177	0.1624	1	-4.6
19845	NR_003284.1	647033	PA2G4P4	-0.57404	3.72434	-1.48078	0.1626	1	-4.6
20673	NR_026914.1	85001	MGC16275	0.7229	2.17194	1.48062	0.1627	1	-4.6
3288	NM_207519.1	7535	ZAP70	1.17442	3.37549	1.47992	0.1628	1	-4.6
30368	XR_001747388.1	107984214	LOC107984214	1.42677	-0.5947	1.4785	0.1632	1	-4.6
14034	XM_017008999.1	11285	B4GALT7	0.7659	3.29456	1.4773	0.1635	1	-4.6
11643	NM_002027.2	2339	FNTA	0.92857	1.89438	1.47703	0.1636	1	-4.6
21798	NR_033267.1	100335030	LOC100335030	-1.18395	0.81373	-1.47617	0.1638	1	-4.6
17818	NM_144563.2	22934	RPIA	-0.40005	6.35764	-1.47533	0.1641	1	-4.6
11032	XM_017024979.1	6830	SUPT6H	0.81207	2.3647	1.47525	0.1641	1	-4.6
9394	NM_001287524.1	994	CDC25B	0.96232	1.80466	1.47451	0.1643	1	-4.6
36348	XR_947118.2	105376892	LOC105376892	2.27346	-1.39576	1.47378	0.1645	1	-4.6
17925	NM_145203.5	122011	CSNK1A1L	2.01841	-0.29727	1.47374	0.1645	1	-4.6
23583	NR_046322.1	285033	STARD7-AS1	-0.61873	2.78824	-1.47282	0.1647	1	-4.6
10976	NR_135229.1	57092	PCNP	1.58525	1.2147	1.47281	0.1647	1	-4.6
751	NM_175085.2	2618	GART	0.9913	1.89394	1.47176	0.165	1	-4.6
26133	NR_126418.1	104355426	LENG8-AS1	1.11813	3.81423	1.47167	0.165	1	-4.6
19481	NR_002581.1	26775	SNORA72	-0.7962	1.96298	-1.47144	0.1651	1	-4.6
3008	XM_011529381.2	83541	FAM110A	1.22082	0.60575	1.46943	0.1656	1	-4.6
10471	NM_001309434.1	6727	SRP14	1.5134	-0.28839	1.46891	0.1658	1	-4.6
20337	NR_024261.2	55592	GOLGA2P5	0.85485	3.44363	1.46873	0.1658	1	-4.6
6615	XR_921991.2	8832	CD84	1.69382	0.64076	1.46828	0.1659	1	-4.6
16234	NM_021629.3	59345	GNB4	2.21719	0.37258	1.46819	0.166	1	-4.6
19243	NM_207510.3	401562	LCNL1	1.57416	2.55317	1.46749	0.1661	1	-4.6
9520	XM_017022391.1	54962	TIPIN	-1.06366	-0.37778	-1.46689	0.1663	1	-4.6
20693	NR_026947.1	283314	C1RL-AS1	0.68739	4.71576	1.4666	0.1664	1	-4.6
15089	XM_011520684.2	50856	CLEC4A	2.87572	0.4728	1.46611	0.1665	1	-4.6
27804	XR_001738173.1	107985124	LOC107985124	2.47789	-0.87536	1.46604	0.1665	1	-4.6
18343	NM_153713.2	128077	LIX1L	2.28055	-1.15495	1.46597	0.1665	1	-4.6
17205	XM_011544315.2	84838	ZNF496	-1.257	-0.82393	-1.46532	0.1667	1	-4.6
9671	XM_011525475.2	9267	CYTH1	0.54864	6.20349	1.46493	0.1668	1	-4.6
5765	NM_017693.3	54841	BIVM	2.38761	-0.88836	1.46492	0.1668	1	-4.6
14629	NM_014729.2	9760	TOX	-1.01693	0.23858	-1.46444	0.167	1	-4.6
16729	XM_017023681.1	80011	FAM192A	1.4682	1.32338	1.46418	0.167	1	-4.6
29712	XR_242174.4	101929008	GTF2IP13	1.05626	1.18083	1.46389	0.1671	1	-4.6
60	NM_000074.2	959	CD40LG	0.94285	5.04454	1.46388	0.1671	1	-4.6
12896	NM_004711.4	9145	SYNGR1	-1.20581	1.49206	-1.46311	0.1673	1	-4.6
6732	NM_005658.4	7185	TRAF1	1.12292	2.73762	1.46305	0.1673	1	-4.6
