# Supplementary material for: CTLA4 protects against maladaptive cytotoxicity during the differentiation of effector and follicular CD4+ T cells
Source: Cell Mol Immunol. 2023 May 9;20(7):777–93. doi: 10.1038/s41423-023-01027-8 (PMC10166697; doi:10.1038/s41423-023-01027-8)
Supplement: Supplementary file 3 — Supplementary table 3 [file 41423_2023_1027_MOESM3_ESM.xlsx]

## Sheet: Sheet1
Supplementary Table 3. Gene expression comparison between CD57+ CD4+ TEM and CD57- CD4+ TEM (Top 500).
	RefseqID	EntrezID	Sym	logFC	AveExpr	t	P.Value	adj.P.Val	B
18294	NM_153350.3	146330	FBXL16	-3.2	4.20385	-9.64258	2.9e-07	0.0014	7.2433
26894	NR_135694.1	388077	IGHV1OR15-1	-3.3	3.60185	-9.14256	5.2e-07	0.0014	6.5876
26895	NR_135695.1	102724760	LOC102724760	-3.3	3.60126	-9.13086	5.3e-07	0.0014	6.5742
20219	NR_023382.1	401303	ZNF815P	-2.1	4.62931	-8.3231	1.5e-06	0.0024	5.6508
19923	NR_003367.3	5820	PVT1	-2.6	3.3306	-8.31972	1.5e-06	0.0024	5.6299
15214	NM_016591.2	51301	GCNT4	-3.6	3.89252	-8.08276	2.1e-06	0.0027	5.3333
25288	NR_110796.1	102724246	TTC39C-AS1	-5.5	0.69565	-7.98294	2.4e-06	0.0027	3.8372
1970	NM_001012279.2	387104	SOGA3	-2.3	2.22932	-7.79206	3.1e-06	0.0031	4.8879
2243	NM_001017970.2	161291	TMEM30B	-2.8	3.08255	-7.70242	3.5e-06	0.0031	4.7959
16820	NM_030636.2	80820	EEPD1	-2.4	3.17297	-7.62022	3.9e-06	0.0031	4.7101
22111	NR_034163.1	645700	ZNF890P	-2.5	2.61327	-7.51245	4.6e-06	0.0031	4.5353
11886	NM_002467.4	4609	MYC	-2.9	5.26406	-7.50297	4.6e-06	0.0031	4.5269
20359	NR_024344.1	283174	MIR4697HG	-2.3	3.15167	-7.35723	5.7e-06	0.0035	4.3537
12600	NM_004064.4	1027	CDKN1B	-1.3	9.74772	-7.30975	6.1e-06	0.0035	4.1732
2667	NM_001035254.2	399665	FAM102A	-2.6	4.18602	-7.11981	8e-06	0.0043	4.0121
13279	XM_017005687.1	1233	CCR4	-5.7	-0.06818	-7.04634	9e-06	0.0045	3.072
19202	NM_207360.2	340152	ZC3H12D	-1.9	6.01858	-6.90725	1.1e-05	0.0047	3.6387
18682	NM_178496.3	151963	MB21D2	-3.7	1.64093	-6.90067	1.1e-05	0.0047	3.6803
12733	NM_004367.5	1235	CCR6	-5.2	-1.78068	-6.89913	1.1e-05	0.0047	2.2113
17452	NM_052932.2	114908	TMEM123	-1.5	10.2793	-6.82815	1.2e-05	0.005	3.4428
16987	NM_031950.3	83888	FGFBP2	3.1	9.53872	6.79376	1.3e-05	0.005	3.4302
4573	NM_015559.2	26040	SETBP1	2.3	5.77712	6.52785	2e-05	0.0068	3.1341
10346	XR_931756.2	145864	HAPLN3	-3.8	1.89015	-6.50912	2e-05	0.0068	3.1284
4439	NM_015344.2	23484	LEPROTL1	-1.8	7.32355	-6.49457	2.1e-05	0.0068	2.974
7456	XM_011533316.2	11186	RASSF1	3	4.32831	6.48423	2.1e-05	0.0068	3.0979
27797	XR_001738164.1	105379827	LOC105379827	-4.4	-0.7401	-6.36904	2.5e-05	0.0078	2.2175
20465	NR_024569.1	100130872	LOC100130872	2.5	5.64712	6.34255	2.6e-05	0.0079	2.8511
16677	NM_024758.4	79814	AGMAT	-3	2.66465	-6.30077	2.8e-05	0.0081	2.823
20427	NR_024464.2	100188949	LINC00426	-1.7	4.48719	-6.24991	3e-05	0.0082	2.6913
7754	XM_017015709.1	1326	MAP3K8	2.1	5.54595	6.2474	3.1e-05	0.0082	2.6904
31273	XR_001750901.1	107984658	LOC107984658	1.8	7.79343	6.21245	3.2e-05	0.0084	2.5399
15216	NM_016602.2	2826	CCR10	-4.1	1.22891	-6.18911	3.4e-05	0.0085	2.4735
28526	XR_001740634.1	107986073	LOC107986073	-7.3	-1.72035	-6.12419	3.7e-05	0.0091	0.7678
11525	NM_001802.1	1039	CDR2	-1.8	6.9734	-6.07023	4.1e-05	0.0096	2.3022
17761	NM_138788.3	120224	TMEM45B	-6.5	-1.93892	-6.04917	4.2e-05	0.0097	0.6766
21896	NR_033851.1	221756	SERPINB9P1	-2.4	2.99982	-5.98898	4.6e-05	0.0102	2.339
6809	XM_017004096.1	3987	LIMS1	-2.6	2.19621	-5.9844	4.7e-05	0.0102	2.3384
29788	XR_001745360.1	107986848	LOC107986848	3.7	3.3854	5.93536	5e-05	0.0105	2.1978
4913	NM_001243425.1	125488	TTC39C	-2.1	2.21287	-5.9127	5.2e-05	0.0105	2.2288
22358	NR_036488.1	100499467	LINC00673	-5.7	-2.17664	-5.90319	5.3e-05	0.0105	0.5447
22023	NR_034004.1	100132741	LOC100132741	-6.6	-0.94908	-5.90161	5.3e-05	0.0105	0.593
11	NM_000024.5	154	ADRB2	2.4	6.74693	5.88854	5.5e-05	0.0105	2.0679
13567	NM_006158.4	4747	NEFL	-5.9	1.10224	-5.85358	5.8e-05	0.0108	2.1144
7749	NM_001244.3	944	TNFSF8	-2	5.47756	-5.83191	6e-05	0.0109	1.9475
22024	NR_034005.1	441501	LINC00891	-6.5	-0.95187	-5.82099	6.1e-05	0.0109	0.5223
13880	NM_006875.3	11040	PIM2	-1.6	7.41955	-5.7795	6.5e-05	0.0113	1.8071
13715	NM_006470.3	10626	TRIM16	-1.7	3.6379	-5.7718	6.6e-05	0.0113	1.9753
16572	NM_024329.5	79180	EFHD2	2.1	5.19862	5.74463	6.9e-05	0.0116	1.9121
394	NM_000417.2	3559	IL2RA	-5.8	-1.6407	-5.70232	7.4e-05	0.0117	0.3735
17590	NM_080826.1	140862	ISM1	-7.5	-1.09739	-5.70213	7.4e-05	0.0117	0.4328
28233	XR_001739579.1	107985909	LOC107985909	-3.3	0.28192	-5.69607	7.5e-05	0.0117	1.8882
3501	NM_001307978.1	129293	TRABD2A	-2.1	5.11615	-5.68274	7.7e-05	0.0117	1.7302
16858	NM_030806.3	81563	C1orf21	2.7	7.1127	5.67905	7.7e-05	0.0117	1.7125
27442	XM_017025492.1	105371932	LOC105371932	-2.5	2.89832	-5.59825	8.8e-05	0.0132	1.7242
3959	XM_017008794.1	8821	INPP4B	-1.8	6.31077	-5.53367	9.8e-05	0.0144	1.4137
13552	NM_006108.3	10418	SPON1	-6.5	-1.178	-5.46857	0.00011	0.0154	0.1856
16632	NM_024637.4	79690	GAL3ST4	-3.9	0.62668	-5.46269	0.00011	0.0154	1.133
16701	NM_024830.3	79888	LPCAT1	1.4	9.03139	5.46234	0.00011	0.0154	1.2518
1793	NM_001009.3	6193	RPS5	-1.4	9.42654	-5.43451	0.00012	0.0158	1.1775
12470	NM_003737.3	8642	DCHS1	-2.7	3.73492	-5.4288	0.00012	0.0158	1.3903
15848	NM_020163.1	56920	SEMA3G	-5.8	-0.45111	-5.41213	0.00012	0.016	0.8751
26284	NR_131905.1	440067	CASP1P2	-3.9	-0.87466	-5.37945	0.00013	0.0166	1.1587
34341	XR_931426.2	105369151	LOC105369151	-1.9	3.48433	-5.31855	0.00014	0.0182	1.1881
4896	NR_109807.1	29085	PHPT1	2.7	2.8437	5.30643	0.00014	0.0182	1.2685
3440	NM_001080482.2	389813	AJM1	2.1	5.37224	5.29446	0.00015	0.0182	1.1439
15222	NM_016616.4	51314	NME8	4.3	3.38104	5.29187	0.00015	0.0182	1.131
4767	XM_011543607.2	6932	TCF7	-2.9	3.60219	-5.26108	0.00016	0.0189	1.1133
12521	NM_003840.4	8793	TNFRSF10D	-1.9	4.1271	-5.20615	0.00017	0.0204	0.9677
15579	NM_018407.4	55353	LAPTM4B	-1.7	2.9762	-5.18304	0.00018	0.021	1.0355
20524	NR_026667.1	376693	RPS10P7	-1.3	7.7378	-5.13867	0.00019	0.0223	0.7006
11682	NM_002104.2	3003	GZMK	-2.4	6.74476	-5.1134	0.0002	0.0228	0.6926
721	NM_000789.3	1636	ACE	-3.5	0.35361	-5.11027	0.0002	0.0228	0.9181
13328	NM_005601.3	4818	NKG7	2.7	5.92613	5.10358	0.00021	0.0228	0.8055
27246	XM_017003015.1	100996720	LOC100996720	-1.2	5.38932	-5.08963	0.00021	0.023	0.7164
12225	XM_011542053.2	6920	TCEA3	-5.1	-1.98166	-5.05811	0.00022	0.024	-0.279
2329	NM_001024457.3	400966	RGPD1	-2.7	2.67591	-5.04323	0.00023	0.024	0.8282
20728	NR_026999.1	349114	LINC00265	1.8	5.00969	5.0421	0.00023	0.024	0.6974
15375	NM_017819.3	54931	TRMT10C	-1.1	5.28672	-5.01133	0.00024	0.0249	0.5976
4629	NM_001166119.1	51176	LEF1	-2.4	2.1326	-5.00508	0.00024	0.0249	0.7509
892	NM_000968.3	6124	RPL4	-1.2	11.8812	-4.99952	0.00025	0.0249	0.3744
11425	NM_001552.2	3487	IGFBP4	-3.1	1.46393	-4.97937	0.00026	0.0251	0.7388
361	NM_000383.3	326	AIRE	-4.1	-1.57272	-4.97416	0.00026	0.0251	0.0994
28741	XR_001741432.1	101927613	LOC101927613	-5.2	-0.06551	-4.97393	0.00026	0.0251	0.0969
14665	NM_014840.2	9891	NUAK1	4.3	4.50025	4.96599	0.00026	0.0252	0.7104
4210	XM_017022206.1	4240	MFGE8	-2.4	1.75738	-4.92162	0.00028	0.0266	0.6379
33102	XR_923076.2	105373488	LOC105373488	-5	-2.50797	-4.92103	0.00028	0.0266	-0.4756
11723	NM_002167.4	3399	ID3	-3.1	2.53732	-4.90613	0.00029	0.027	0.5988
13118	NM_005201.3	1237	CCR8	-6.7	-1.01826	-4.88296	0.0003	0.0272	-0.2333
12493	NM_003783.3	8707	B3GALT2	-6.5	-2.80265	-4.88271	0.0003	0.0272	-0.4142
20382	NR_024386.2	440456	PLEKHM1P1	1.4	7.07168	4.88042	0.0003	0.0272	0.2774
4201	XM_006724533.2	50943	FOXP3	-6	-2.19817	-4.87823	0.00031	0.0272	-0.4192
5448	NM_001145108.1	4753	NELL2	-3.9	0.22462	-4.83782	0.00033	0.0289	0.4328
10336	NM_004537.5	4673	NAP1L1	-1.1	6.70502	-4.82669	0.00034	0.0291	0.1754
35920	XR_943841.2	105370485	LOC105370485	-4	-0.59204	-4.81296	0.00034	0.0293	0.2357
11436	XR_001746224.1	20	ABCA2	2.3	2.70273	4.8116	0.00034	0.0293	0.4622
16906	XR_001746387.1	81873	ARPC5L	1.4	5.8003	4.76411	0.00038	0.0313	0.1542
9292	XM_005255049.3	10921	RNPS1	1.8	2.95399	4.7597	0.00038	0.0313	0.3475
13528	XM_011510489.2	10316	NMUR1	3.5	4.24181	4.75764	0.00038	0.0313	0.3504
14791	NM_015169.3	23212	RRS1	-0.96	6.00956	-4.73498	0.0004	0.032	0.0461
16409	NM_022551.2	6222	RPS18	-1.1	13.2555	-4.73272	0.0004	0.032	-0.1247
6988	NM_014441.2	27180	SIGLEC9	3	3.21509	4.72393	0.0004	0.0322	0.317
2168	NM_001015002.1	3993	LLGL2	2.4	2.83448	4.7156	0.00041	0.0324	0.3031
25881	NR_125803.1	101927777	SATB1-AS1	-3.1	1.69284	-4.70579	0.00042	0.0327	0.2813
11334	NM_001335.3	1521	CTSW	1.6	8.30382	4.6957	0.00042	0.0329	-0.0853
878	XM_005267891.3	5729	PTGDR	2.7	3.3151	4.67392	0.00044	0.0339	0.2262
13153	NM_005258.2	2644	GCHFR	-1.8	3.92245	-4.66176	0.00045	0.0343	0.0731
11432	NM_001568.2	3646	EIF3E	-1.4	6.41884	-4.64596	0.00046	0.0344	-0.138
9069	NM_001282941.1	219790	RTKN2	-3.5	-1.60441	-4.63608	0.00047	0.0344	-0.023
899	NM_000976.3	6136	RPL12	-1	9.16836	-4.63065	0.00048	0.0344	-0.2519
2190	NM_001017.2	6207	RPS13	-1.1	9.41887	-4.62734	0.00048	0.0344	-0.2631
9467	XM_017001861.1	57134	MAN1C1	-3.2	0.59267	-4.61675	0.00049	0.0344	0.0836
14137	NM_012232.5	284119	CAVIN1	-3.7	-1.44481	-4.61432	0.00049	0.0344	-0.134
5652	XM_017013884.1	81796	SLCO5A1	-3.2	2.80477	-4.61131	0.00049	0.0344	0.0752
20666	NR_026899.1	109286553	ARHGAP27P1-BPTFP1-KPNA2P3	1.6	6.67336	4.60998	0.0005	0.0344	-0.1922
7520	NM_001236.3	874	CBR3	-4.5	0.40475	-4.60993	0.0005	0.0344	-0.1657
6898	XM_017010941.1	5269	SERPINB6	2.2	3.81056	4.60552	0.0005	0.0344	0.0297
11979	NM_002664.2	5341	PLEK	1.7	9.6659	4.60088	0.0005	0.0344	-0.294
2428	NM_001028.2	6230	RPS25	-1.1	10.4765	-4.60014	0.0005	0.0344	-0.3306
12431	NM_003650.3	8530	CST7	1.7	9.02784	4.596	0.00051	0.0344	-0.2869
906	NM_000983.3	6146	RPL22	-1.1	10.584	-4.59227	0.00051	0.0344	-0.3467
12784	NM_004479.3	2529	FUT7	-1.5	4.38679	-4.58104	0.00052	0.0346	-0.1413
14450	NM_014312.3	23584	VSIG2	-4.5	-2.55193	-4.56787	0.00053	0.0346	-0.8243
34135	XR_930251.2	105376220	LOC105376220	1.7	3.47348	4.56657	0.00054	0.0346	0.0047
20506	NR_026594.1	653687	FAM226B	-1.7	2.41498	-4.56066	0.00054	0.0346	-0.0176
20507	NR_026595.2	203429	FAM226A	-1.7	2.41498	-4.56066	0.00054	0.0346	-0.0176
10590	XR_929722.1	158248	TTC16	4	2.57322	4.56038	0.00054	0.0346	-0.0033
10135	NM_001303513.1	57595	PDZD4	2.6	3.2438	4.55105	0.00055	0.0346	-0.0135
18367	NM_172037.4	157506	RDH10	1.2	5.30083	4.54977	0.00055	0.0346	-0.1918
1544	XM_011525249.2	79651	RHBDF2	2.2	3.16266	4.54491	0.00056	0.0346	-0.0046
23361	NR_040017.1	100507218	RNF157-AS1	-4.5	-0.88808	-4.54461	0.00056	0.0346	-0.5451
893	NM_000969.3	6125	RPL5	-1.1	10.6887	-4.51208	0.00059	0.0365	-0.4962
10474	NM_001310.3	1389	CREBL2	-1.2	7.48143	-4.47888	0.00063	0.0384	-0.4903
20560	NR_026756.1	284233	CYP4F35P	2.1	2.71781	4.47315	0.00064	0.0386	-0.1148
920	NM_000997.4	6167	RPL37	-1.2	10.3486	-4.46765	0.00064	0.0386	-0.5721
25517	NR_120458.1	100507195	LINC02384	3.6	4.78429	4.46414	0.00065	0.0386	-0.1964
16147	NM_021080.3	1600	DAB1	-4.8	-1.71866	-4.44571	0.00067	0.0392	-0.8477
10685	XR_929844.2	80709	AKNA	1	5.77961	4.44508	0.00067	0.0392	-0.4353
3382	XM_017013459.1	4603	MYBL1	2.4	3.51382	4.4427	0.00067	0.0392	-0.2166
25179	NR_110619.1	101929698	LOC101929698	-4.6	-0.6836	-4.43933	0.00068	0.0392	-0.5809
32624	XR_946980.2	101927441	LOC101927441	6.1	1.4859	4.43606	0.00068	0.0392	-0.9565
13519	NM_006039.4	9902	MRC2	-3.1	-0.39208	-4.42467	0.00069	0.0397	-0.2587
1588	NM_001006.4	6189	RPS3A	-1.1	10.8581	-4.41299	0.00071	0.0403	-0.682
18910	NM_183241.1	286257	PAXX	1	6.69128	4.38962	0.00074	0.0414	-0.5983
1963	NM_001012.1	6202	RPS8	-1.2	10.757	-4.38387	0.00075	0.0414	-0.735
8059	NM_133379.4	7273	TTN	-5.1	-1.48244	-4.38119	0.00075	0.0414	-0.9826
7999	NM_024600.5	79652	TMEM204	-2.3	1.0685	-4.38024	0.00075	0.0414	-0.2539
2189	NM_001016.3	6206	RPS12	-1.3	10.1036	-4.37964	0.00075	0.0414	-0.732
10665	XM_017013964.1	91782	CHMP7	-1.7	2.74191	-4.36751	0.00077	0.0419	-0.3993
912	NM_000989.3	6156	RPL30	-1.1	11.2124	-4.36268	0.00078	0.0419	-0.7813
16049	NM_020856.2	57616	TSHZ3	1.8	5.43243	4.36204	0.00078	0.0419	-0.5203
36189	XR_946000.2	105378326	LOC105378326	-5.2	-1.3877	-4.34533	0.0008	0.0427	-0.9078
5449	XM_011521342.2	197135	PATL2	3.4	4.03516	4.34513	0.0008	0.0427	-0.3993
18383	NM_172364.4	93589	CACNA2D4	1.3	5.31517	4.33813	0.00081	0.0429	-0.6042
20662	NR_026890.1	653162	RPSAP9	-1.2	9.30391	-4.33339	0.00082	0.043	-0.8044
4642	XM_005247694.3	604	BCL6	1.6	4.802	4.32563	0.00083	0.0434	-0.5794
13843	NM_006794.3	10936	GPR75	2	1.87779	4.3103	0.00086	0.0442	-0.371
901	NM_000978.3	9349	RPL23	-0.96	10.1442	-4.30796	0.00086	0.0442	-0.8667
22817	NR_038443.1	153743	PPP1R2B	-1.3	5.12953	-4.2983	0.00088	0.0448	-0.6897
5286	NM_181657.3	1241	LTB4R	1.7	6.1899	4.29264	0.00089	0.0449	-0.748
36494	XR_947931.2	105369441	LOC105369441	-4.5	-1.05333	-4.28358	0.0009	0.045	-0.7963
1769	NR_003662.3	NULL	NULL	-1.1	11.5968	-4.28261	0.0009	0.045	-0.9369
3268	NM_001286814.1	25816	TNFAIP8	-4	-2.0565	-4.27958	0.00091	0.045	-0.848
20644	NR_026864.2	124221	PRSS30P	4.5	3.27557	4.27721	0.00091	0.045	-0.4951
1848	NM_001010.2	6194	RPS6	-1.1	12.2341	-4.27478	0.00092	0.045	-0.9611
24085	NR_102751.1	100129973	CERNA1	-2.3	2.03852	-4.26685	0.00093	0.0453	-0.466
2710	NM_001037339.2	5142	PDE4B	-1.5	3.00464	-4.26455	0.00093	0.0453	-0.5692
6361	XM_017022910.1	115992	RNF166	1.8	7.46732	4.2583	0.00094	0.0456	-0.8778
20866	NR_027294.1	158228	FAM201A	-3.6	0.35879	-4.24269	0.00097	0.0464	-0.4939
592	XM_017023216.1	3684	ITGAM	4.5	1.59568	4.24241	0.00097	0.0464	-0.7242
17361	NM_033309.2	84752	B3GNT9	-2.1	2.87021	-4.23473	0.00099	0.0464	-0.6396
916	NM_001099693.1	6160	RPL31	-1.1	8.73458	-4.23192	0.00099	0.0464	-0.9798
15065	NM_016095.2	51659	GINS2	-2.7	0.69707	-4.23022	0.00099	0.0464	-0.5645
11362	NM_001404.4	1937	EEF1G	-1	11.5545	-4.22999	0.00099	0.0464	-1.0351
15567	NM_018378.2	55336	FBXL8	-1.5	3.45147	-4.22347	0.001	0.0465	-0.7269
14851	NM_015351.1	23508	TTC9	-3.2	4.82396	-4.22206	0.001	0.0465	-0.8095
15358	NM_017778.2	54904	NSD3	-0.94	6.29557	-4.21269	0.001	0.0471	-0.9273
22942	NR_038968.1	286442	LINC01281	-4.5	-1.893	-4.19598	0.0011	0.0478	-1.0134
14561	NM_014587.4	30812	SOX8	-3.2	0.29146	-4.19538	0.0011	0.0478	-0.5817
7911	NM_001256071.2	57674	RNF213	1.1	5.12401	4.19526	0.0011	0.0478	-0.8239
5334	XM_017017164.1	114879	OSBPL5	4.1	1.90801	4.18975	0.0011	0.048	-0.6805
903	NM_000980.3	6142	RPL18A	-1.1	10.9331	-4.18734	0.0011	0.048	-1.1049
1211	NM_001004.3	6181	RPLP2	-1.1	9.82108	-4.18386	0.0011	0.048	-1.0923
11276	XM_005256213.3	8717	TRADD	-1.1	3.78166	-4.18032	0.0011	0.0481	-0.833
17523	NM_079834.2	113178	SCAMP4	1.1	6.58926	4.17334	0.0011	0.0483	-0.979
27822	XR_001738201.1	107985194	LOC107985194	-4.6	-1.85934	-4.17023	0.0011	0.0483	-1.2118
11824	NM_002341.1	4050	LTB	-2.8	1.9198	-4.16866	0.0011	0.0483	-0.668
6709	NM_001190764.1	388564	TMEM238	-1.6	2.82717	-4.1592	0.0011	0.0485	-0.7552
9978	NM_001301716.1	1236	CCR7	-4.7	-1.64279	-4.15821	0.0011	0.0485	-1.2396
36348	XR_947118.2	105376892	LOC105376892	-2.9	-1.39576	-4.158	0.0011	0.0485	-0.7632
7990	XM_011545002.2	374403	TBC1D10C	1.9	2.99428	4.14654	0.0012	0.0493	-0.7116
2463	NM_001032.4	6235	RPS29	-1.2	6.41402	-4.14165	0.0012	0.0495	-1.0642
24157	NR_103776.1	100506915	CHRM3-AS2	-2.6	2.33657	-4.13619	0.0012	0.0497	-0.7962
15117	NM_016255.2	51439	FAM8A1	0.87	7.66341	4.13443	0.0012	0.0497	-1.1165
4148	XM_006710398.2	1889	ECE1	-3.4	-0.55492	-4.12302	0.0012	0.0505	-0.8687
28531	XR_001740660.1	102724104	LOC102724104	4.9	3.02723	4.10304	0.0013	0.0521	-0.7852
14539	NM_014505.5	27345	KCNMB4	-2.3	0.1123	-4.10081	0.0013	0.0521	-0.7271
2304	XM_005259137.2	6217	RPS16	-1	8.67464	-4.09514	0.0013	0.0522	-1.2366
923	NM_001000.3	6170	RPL39	-1.1	10.7658	-4.09254	0.0013	0.0522	-1.2805
12300	NM_014000.2	7414	VCL	2	2.38787	4.09157	0.0013	0.0522	-0.7525
20527	NR_026673.1	222901	RPL23P8	-1.1	7.39276	-4.07507	0.0013	0.0534	-1.2342
22467	NR_037427.1	100500804	MIR3654	-0.92	8.94109	-4.0694	0.0013	0.0534	-1.2928
16470	XR_936202.1	64926	RASAL3	1.5	2.88966	4.06692	0.0013	0.0534	-0.8743
13018	NM_004996.3	4363	ABCC1	-0.83	7.38466	-4.06218	0.0014	0.0534	-1.2604
26374	NR_132759.2	106633808	SNORD143	1.7	1.4551	4.06075	0.0014	0.0534	-0.7949
14968	NM_015710.4	29997	NOP53	-1	9.64877	-4.05706	0.0014	0.0534	-1.329
10151	XM_017014641.1	2889	RAPGEF1	2.2	3.22668	4.0566	0.0014	0.0534	-0.8928
12908	NM_004747.3	9231	DLG5	3	5.05358	4.05575	0.0014	0.0534	-1.0103
15336	XM_017009600.1	54853	WDR55	2.5	0.75179	4.05503	0.0014	0.0534	-0.8513
14425	NM_014240.2	8994	LIMD1	0.86	6.1026	4.04488	0.0014	0.0542	-1.199
14606	NM_014686.3	9710	KIAA0355	-1.5	5.62101	-4.04172	0.0014	0.0543	-1.2041
30673	XR_001748336.1	105369440	LOC105369440	-5	-2.1894	-4.03357	0.0014	0.0547	-1.4279
4680	XM_011533990.2	6304	SATB1	-1.4	3.43112	-4.03249	0.0014	0.0547	-1.0531
23495	NR_045483.1	729041	FAAHP1	2.3	3.16355	4.02237	0.0015	0.0555	-0.9983
11750	NM_002205.4	3678	ITGA5	0.85	8.16858	4.01938	0.0015	0.0555	-1.3535
7578	XM_011514699.2	54438	GFOD1	2	5.04493	3.99443	0.0015	0.0576	-1.1222
26415	NR_132980.1	106635683	SNORD141A	-1	10.7785	-3.99344	0.0015	0.0576	-1.4681
20543	NR_026712.1	728658	RPL13AP5	-0.99	12.2573	-3.99224	0.0015	0.0576	-1.4924
13170	NM_005290.3	2838	GPR15	-6	1.94565	-3.98462	0.0016	0.0582	-0.9236
18965	NM_198321.3	55568	GALNT10	0.98	8.51159	3.96845	0.0016	0.0593	-1.4573
11759	NM_002221.3	3707	ITPKB	-0.98	8.2492	-3.96806	0.0016	0.0593	-1.4637
13833	NM_006772.2	8831	SYNGAP1	-1	8.02404	-3.962	0.0016	0.0593	-1.4741
13702	NM_199184.1	10591	DNPH1	-1.7	1.6993	-3.9615	0.0016	0.0593	-0.9888
23498	NR_045529.3	390660	ADAMTS7P1	-4.6	-0.96815	-3.96069	0.0016	0.0593	-1.2425
13548	NM_006099.3	10401	PIAS3	0.98	5.78877	3.96004	0.0016	0.0593	-1.3406
12314	NM_003399.5	7512	XPNPEP2	2.3	3.48847	3.94736	0.0017	0.0605	-1.0504
13241	NM_005430.3	7471	WNT1	1.4	3.57163	3.93763	0.0017	0.0613	-1.1595
11855	NM_002415.1	4282	MIF	-1	7.08911	-3.93575	0.0017	0.0613	-1.485
18747	NM_181501.1	3672	ITGA1	-3.8	0.04824	-3.92999	0.0017	0.0615	-1.0438
20684	NR_026932.1	282997	PDCD4-AS1	-0.96	4.56519	-3.92942	0.0017	0.0615	-1.343
11611	NM_001961.3	1938	EEF2	-1.1	12.3327	-3.92245	0.0018	0.062	-1.6258
2377	NM_001025.4	6228	RPS23	-1.1	10.8738	-3.91528	0.0018	0.0626	-1.6167
431	NM_000454.4	6647	SOD1	-1	6.85175	-3.89244	0.0019	0.065	-1.5549
24078	NR_102735.1	138948	DBH-AS1	-4	-0.10592	-3.89092	0.0019	0.065	-1.0975
8113	XM_017024645.1	409	ARRB2	1.6	2.64521	3.88678	0.0019	0.0652	-1.1618
9273	NM_001286554.1	25862	USP49	1.5	4.50333	3.88168	0.0019	0.0655	-1.3441
12684	NM_004252.4	9368	SLC9A3R1	0.93	9.62954	3.87763	0.0019	0.0658	-1.6601
3532	XR_001755655.1	139716	GAB3	4.6	-0.65137	3.8689	0.002	0.0666	-1.6554
16484	NM_023016.3	65124	SOWAHC	-1.7	2.52405	-3.86208	0.002	0.0666	-1.3211
911	NM_000988.3	6155	RPL27	-0.93	10.5917	-3.86026	0.002	0.0666	-1.7171
6544	XM_017018189.1	6809	STX3	2.3	2.37682	3.85875	0.002	0.0666	-1.1829
17363	NM_033318.4	91689	SMDT1	-0.94	8.26106	-3.85655	0.002	0.0666	-1.6796
7330	XM_017026935.1	5536	PPP5C	1.3	2.79432	3.856	0.002	0.0666	-1.2285
14793	XM_017006016.1	23218	NBEAL2	1.5	4.79419	3.85531	0.002	0.0666	-1.4543
6119	XM_011545191.2	57571	CARNS1	2.5	1.87762	3.85216	0.002	0.0667	-1.1386
244	XM_017024687.1	4669	NAGLU	1.5	2.5892	3.85068	0.002	0.0667	-1.2249
25710	NR_121627.1	100996286	LINC02273	-3.1	0.71822	-3.84825	0.002	0.0667	-1.1732
8714	NM_001278515.1	220158	GTSCR1	-4.4	-2.09376	-3.84222	0.0021	0.067	-1.5721
12921	NM_004776.3	9334	B4GALT5	1.2	8.22133	3.84121	0.0021	0.067	-1.6856
11007	XM_017028385.1	54033	RBM11	-5.1	-1.93232	-3.82626	0.0021	0.0687	-1.6362
4085	XM_017015466.1	101	ADAM8	2.1	3.79825	3.8236	0.0021	0.0688	-1.3899
5901	XR_001754334.1	55857	KIZ	1.7	2.33965	3.81217	0.0022	0.07	-1.2562
20290	NR_024151.1	3311	HSPA7	2.4	5.67218	3.81	0.0022	0.07	-1.5772
17613	XM_011513274.2	89857	KLHL6	-1.3	2.88464	-3.80682	0.0022	0.07	-1.4536
6353	NR_033258.1	9839	ZEB2	2.1	5.00522	3.80493	0.0022	0.07	-1.5028
8959	NM_001282468.1	653720	GOLGA8M	4.4	5.12304	3.80335	0.0022	0.07	-1.3718
1879	NM_001010883.2	284611	FAM102B	0.94	6.68416	3.79906	0.0022	0.0703	-1.6975
11564	NM_001867.2	1350	COX7C	-1	7.6898	-3.79157	0.0023	0.0711	-1.7792
24854	NR_109930.1	101929215	CTD-2201I18.1	-3.3	0.25162	-3.78374	0.0023	0.0716	-1.2586
12789	NM_004488.2	2814	GP5	-2.6	0.54965	-3.78329	0.0023	0.0716	-1.2541
22991	NR_039624.1	100616345	MIR4426	-0.96	9.24847	-3.78105	0.0023	0.0717	-1.8427
12481	NM_003756.2	8667	EIF3H	-0.83	8.87602	-3.7737	0.0023	0.0723	-1.8484
8057	XM_006721656.3	11314	CD300A	1.9	5.08171	3.77236	0.0023	0.0723	-1.5854
26416	NR_132981.1	106635684	SNORD141B	-1	10.411	-3.76023	0.0024	0.0737	-1.9068
24038	NR_077061.1	440311	LOC440311	-1	7.54365	-3.75694	0.0024	0.0739	-1.8422
17848	NM_144650.2	137872	ADHFE1	2.1	4.65994	3.74834	0.0025	0.0748	-1.613
18568	NM_175875.4	147912	SIX5	1.8	2.18258	3.74433	0.0025	0.0751	-1.3388
2036	NM_001012968.2	139886	SPIN4	1.1	4.35802	3.74132	0.0025	0.0752	-1.5944
6961	NR_045568.1	3661	IRF3	1.5	4.09872	3.73494	0.0025	0.0759	-1.6064
12858	NM_004629.1	2189	FANCG	0.9	4.65913	3.7314	0.0025	0.0761	-1.6759
13273	XM_017026124.1	10045	SH2D3A	-1.8	0.61927	-3.72539	0.0026	0.0767	-1.3578
19478	NR_002578.2	60674	GAS5	-1	6.52066	-3.71906	0.0026	0.0772	-1.8651
11832	XM_006715773.2	7975	MAFK	3.9	0.2462	3.71821	0.0026	0.0772	-1.5634
2579	XM_017005217.1	8942	KYNU	3.8	1.74672	3.71548	0.0026	0.0772	-1.3853
21897	NR_033852.1	283177	LOC283177	5.9	0.31008	3.71384	0.0026	0.0772	-1.8003
16546	NM_024099.3	79081	LBHD1	1.2	3.59471	3.71117	0.0026	0.0774	-1.5822
22749	NR_038353.1	653316	FAM153CP	-3.3	-0.9478	-3.70866	0.0026	0.0774	-1.5033
19158	NM_206920.2	158056	MAMDC4	2.1	3.99622	3.70507	0.0027	0.0774	-1.6355
13981	XR_001753753.1	7643	ZNF90	-1.1	3.27862	-3.70494	0.0027	0.0774	-1.6069
18460	NM_173632.3	284309	ZNF776	-0.98	5.25471	-3.70195	0.0027	0.0776	-1.8143
643	NM_000701.7	476	ATP1A1	-1.5	2.2351	-3.68775	0.0028	0.0794	-1.5371
14274	NM_013271.4	27344	PCSK1N	-2.7	1.92689	-3.68094	0.0028	0.08	-1.5237
3121	NM_001042747.1	2268	FGR	4.7	1.29278	3.68052	0.0028	0.08	-1.7443
915	NM_000992.2	6159	RPL29	-0.94	10.8471	-3.66989	0.0029	0.0804	-2.0838
12549	NM_003890.2	8857	FCGBP	-2.3	5.738	-3.66826	0.0029	0.0804	-1.8885
2512	NM_032714.2	64423	INF2	-1.9	0.63865	-3.66788	0.0029	0.0804	-1.5024
14010	NM_007209.3	11224	RPL35	-0.92	9.94138	-3.66693	0.0029	0.0804	-2.0739
20162	NR_015430.1	388011	LINC01550	-1.6	2.84857	-3.66671	0.0029	0.0804	-1.6528
15815	NM_019886.3	56548	CHST7	-1.2	4.69865	-3.66302	0.0029	0.0804	-1.833
20253	NR_024046.1	100129354	NRADDP	3.1	1.75532	3.66269	0.0029	0.0804	-1.4708
26844	NR_135584.1	101927596	LOC101927596	-3.8	1.2035	-3.661	0.0029	0.0804	-1.4657
10170	NM_153837.3	221188	ADGRG5	4.3	-1.03863	3.66098	0.0029	0.0804	-1.9095
13381	XM_017003114.1	10109	ARPC2	1.2	6.25289	3.64319	0.003	0.0829	-1.9647
6900	NM_001204911.1	79650	USB1	3.8	1.00262	3.63711	0.003	0.0834	-1.7187
11722	NM_002166.4	3398	ID2	0.82	10.0314	3.63585	0.003	0.0834	-2.1271
2145	NM_001014763.1	2109	ETFB	4.6	0.91387	3.63471	0.003	0.0834	-1.798
30209	XR_001746830.1	100507103	LOC100507103	3.8	2.12069	3.6228	0.0031	0.085	-1.5277
20042	NR_003932.2	387841	RPL13AP20	-0.87	10.3456	-3.60935	0.0032	0.0867	-2.1905
22787	NR_038402.1	100507387	LOC100507387	-3	-1.11073	-3.60702	0.0032	0.0867	-1.6636
900	NM_033251.2	6137	RPL13	-1.2	6.00835	-3.60643	0.0032	0.0867	-2.0414
891	NM_000967.3	6122	RPL3	-1	7.95088	-3.60539	0.0032	0.0867	-2.1437
17757	NM_138774.3	91300	R3HDM4	-0.87	7.3426	-3.59908	0.0033	0.0871	-2.1378
16761	NM_025106.3	80176	SPSB1	-1.7	4.34321	-3.59813	0.0033	0.0871	-1.9011
921	NM_000998.4	6168	RPL37A	-0.89	10.4796	-3.58732	0.0033	0.0871	-2.233
4483	NM_001128635.1	440804	RIMBP3B	-2.2	1.977	-3.58561	0.0033	0.0871	-1.6555
20638	NR_026856.1	401232	LINC01011	-1.1	3.12369	-3.58523	0.0034	0.0871	-1.8283
11482	NM_001697.2	539	ATP5PO	-0.88	6.88898	-3.58486	0.0034	0.0871	-2.1361
20751	NR_027040.1	401431	ATP6V0E2-AS1	-2	2.03778	-3.58333	0.0034	0.0871	-1.7466
1916	XM_011528887.2	55653	BCAS4	-2.4	-0.04064	-3.58204	0.0034	0.0871	-1.6107
3744	NM_001278159.1	84335	AKT1S1	3.5	1.05184	3.58032	0.0034	0.0871	-1.6855
18865	NM_182565.3	283991	UBALD2	-1.1	7.77575	-3.57662	0.0034	0.0871	-2.192
33691	XR_927073.2	101927609	LOC101927609	-1.7	1.36816	-3.57272	0.0034	0.0871	-1.6676
20927	NR_027468.3	388685	LINC01138	2	3.72416	3.57166	0.0034	0.0871	-1.829
17046	XM_006710946.3	84144	SYDE2	-2.6	-1.08028	-3.57148	0.0034	0.0871	-1.6183
14945	NM_015659.2	26156	RSL1D1	-0.88	8.21686	-3.57009	0.0034	0.0871	-2.2186
568	XR_245338.4	733	C8G	3.4	0.26939	3.57007	0.0034	0.0871	-1.8822
909	NM_000986.3	6152	RPL24	-0.97	9.34645	-3.56999	0.0034	0.0871	-2.2465
19829	NR_003246.4	374650	GOLGA6L5P	1.4	5.52402	3.56878	0.0035	0.0871	-2.0582
8426	NM_144665.3	143686	SESN3	-1.7	1.55689	-3.56747	0.0035	0.0871	-1.6984
14479	NM_014367.3	26355	FAM162A	-1.1	4.78184	-3.56659	0.0035	0.0871	-2.0203
6892	NM_001195278.1	100507421	TMEM178B	-4.2	-1.87013	-3.56608	0.0035	0.0871	-1.7901
12490	NM_003775.3	8698	S1PR4	-0.68	7.52434	-3.56443	0.0035	0.0871	-2.2078
13549	NM_006101.2	10403	NDC80	-1.4	2.54613	-3.56205	0.0035	0.0871	-1.8066
20671	NR_026911.1	100131205	RPL21P28	-0.89	11.3633	-3.56191	0.0035	0.0871	-2.2967
18592	XM_005270347.1	10207	PATJ	-3.9	-0.8776	-3.56164	0.0035	0.0871	-1.8099
14081	NM_012092.3	29851	ICOS	-1.5	6.3859	-3.5615	0.0035	0.0871	-2.1809
13516	NM_006029.4	9240	PNMA1	-0.89	7.06367	-3.55988	0.0035	0.0871	-2.1994
14009	NM_007208.3	11222	MRPL3	-0.79	5.85981	-3.55706	0.0035	0.0873	-2.1333
4969	NM_001136180.1	440498	HSBP1L1	-1.7	2.67598	-3.55437	0.0036	0.0874	-1.8455
1198	XM_017028821.1	51586	MED15	1.8	2.7309	3.54955	0.0036	0.088	-1.7371
13930	NM_006993.2	10360	NPM3	-1.2	2.68006	-3.53835	0.0037	0.0895	-1.8209
11936	NM_002567.3	5037	PEBP1	-0.76	8.22045	-3.53728	0.0037	0.0895	-2.283
7497	NM_001212.3	708	C1QBP	-0.86	6.54543	-3.53242	0.0037	0.0901	-2.2208
24088	NR_102755.1	441072	FLJ31104	-2.8	-0.62761	-3.53043	0.0037	0.0902	-1.7132
602	NM_000655.4	6402	SELL	-1.7	3.03991	-3.52732	0.0037	0.0902	-1.937
3256	NM_006979.2	7922	SLC39A7	0.77	6.11739	3.52688	0.0037	0.0902	-2.1784
9689	NR_120593.1	11098	PRSS23	3.4	2.08276	3.52537	0.0038	0.0902	-1.6893
4144	NM_001113205.1	100131187	TSTD1	-1	3.93944	-3.52279	0.0038	0.0903	-2.0159
8551	XM_011518893.1	5998	RGS3	2.1	5.61159	3.52155	0.0038	0.0903	-2.085
1723	NM_001008388.4	493856	CISD2	-0.97	5.45013	-3.51787	0.0038	0.0904	-2.1711
25646	NR_120662.1	102723703	LOC102723703	2	2.06645	3.51751	0.0038	0.0904	-1.7233
13175	NM_005298.3	2848	GPR25	-4.6	-0.0045	-3.51559	0.0038	0.0904	-1.7974
17616	NM_130759.3	170575	GIMAP1	-1.1	7.1463	-3.5142	0.0038	0.0904	-2.2845
15925	NM_020431.3	57156	TMEM63C	2.4	3.72739	3.51235	0.0039	0.0904	-1.9121
5864	XR_244033.1	56931	DUS3L	3.2	0.27655	3.51136	0.0039	0.0904	-1.7833
30590	XR_001748143.1	107984316	LOC107984316	1.5	3.27658	3.51032	0.0039	0.0904	-1.9139
8046	NM_001256795.1	100129083	LOC100129083	3.9	1.87747	3.50794	0.0039	0.0904	-1.7543
2642	NM_001034077.4	554313	HIST2H4B	-1.4	2.42193	-3.50744	0.0039	0.0904	-1.8846
21652	NR_031609.1	100302185	MIR1204	-3.7	-1.23111	-3.50425	0.0039	0.0905	-1.8924
14946	NM_015660.2	26157	GIMAP2	-0.96	7.69644	-3.50383	0.0039	0.0905	-2.3294
24129	NR_103718.1	200298	LINC00528	0.98	4.70124	3.50168	0.0039	0.0906	-2.0945
19978	NR_003615.2	728554	LOC728554	-1.4	5.8853	-3.49581	0.004	0.0914	-2.2598
7806	NM_001251888.1	79058	ASPSCR1	3.3	0.69661	3.47898	0.0041	0.0941	-1.8408
17948	NM_145266.4	134492	NUDCD2	-0.84	5.04544	-3.47775	0.0041	0.0941	-2.2144
2812	NR_033289.1	256356	GK5	2.9	3.5936	3.47435	0.0041	0.0943	-1.9396
12702	NM_004289.6	9603	NFE2L3	-1.4	4.72162	-3.46998	0.0042	0.0943	-2.2369
24917	NR_110028.1	101929623	LINC01215	-2	1.20915	-3.46988	0.0042	0.0943	-1.8821
13314	NM_005567.3	3959	LGALS3BP	-2.1	4.59571	-3.46828	0.0042	0.0943	-2.2532
11982	NM_002668.2	5355	PLP2	-1.1	7.75624	-3.46645	0.0042	0.0943	-2.4084
26050	NR_126059.1	203414	LINC01560	-1.4	2.27501	-3.46625	0.0042	0.0943	-1.902
11337	NM_001344.3	1603	DAD1	-0.84	7.01319	-3.46605	0.0042	0.0943	-2.3692
25648	NR_120665.1	102724009	LOC102724009	-1.8	0.48555	-3.46412	0.0042	0.0944	-1.7968
12811	NM_004536.2	4671	NAIP	2.4	2.93905	3.46208	0.0042	0.0945	-1.9964
22021	NR_034002.1	100289410	MCF2L-AS1	-3.3	-1.0228	-3.45558	0.0043	0.0952	-1.8398
1928	NM_001011.3	6201	RPS7	-0.83	9.77784	-3.45524	0.0043	0.0952	-2.473
13991	NM_007167.3	9204	ZMYM6	0.72	6.84261	3.45121	0.0043	0.0957	-2.3797
16911	NM_031215.2	81928	CABLES2	0.79	4.82894	3.4499	0.0043	0.0957	-2.2067
12897	XM_017025297.1	9146	HGS	1.5	2.11192	3.44646	0.0044	0.0958	-1.8922
23426	NR_040113.1	440482	ANKRD20A5P	1.9	2.31296	3.44566	0.0044	0.0958	-1.9116
2395	NM_001206602.1	1123	CHN1	-4.2	-1.18262	-3.44497	0.0044	0.0958	-1.9503
16826	XM_011540607.1	116983	ACAP3	1.6	4.12233	3.43843	0.0044	0.0968	-2.1677
33620	XR_926607.2	105374981	LOC105374981	-2	1.2757	-3.43567	0.0045	0.097	-1.8618
2199	NM_001017390.2	445329	SULT1A4	2.3	1.24887	3.42881	0.0045	0.0978	-1.8424
18618	NM_177552.3	6818	SULT1A3	2.3	1.24887	3.42881	0.0045	0.0978	-1.8424
15087	XM_011541556.1	51150	SDF4	1.2	3.8238	3.41831	0.0046	0.0995	-2.1684
16562	XM_011527309.2	79156	PLEKHF1	3.1	1.95997	3.41007	0.0047	0.1007	-1.8897
9569	XM_011543076.2	9854	C2CD2L	4	-0.24459	3.40926	0.0047	0.1007	-2.1583
14436	NM_014262.4	10536	P3H3	-1.8	0.82156	-3.39823	0.0048	0.1026	-1.9153
140	NM_000156.5	2593	GAMT	-1.5	2.13315	-3.39107	0.0049	0.1035	-2.0124
12937	NM_004807.2	9394	HS6ST1	0.99	6.25621	3.39051	0.0049	0.1035	-2.4332
34638	XR_934222.2	105371531	LOC105371531	4.4	0.44199	3.3895	0.0049	0.1035	-2.201
13547	NM_006098.4	10399	RACK1	-0.84	10.5427	-3.38705	0.0049	0.1037	-2.6165
27459	XM_017027568.1	107987269	LOC107987269	2.6	1.44527	3.37864	0.005	0.105	-1.924
16855	XM_011545280.1	81544	GDPD5	2	1.48997	3.37756	0.005	0.105	-1.9819
34783	XR_935449.2	105372105	LOC105372105	4.7	1.04425	3.3713	0.005	0.1059	-2.2133
19496	NR_002599.1	641638	SNHG6	-0.77	7.16496	-3.3708	0.005	0.1059	-2.5597
32786	XR_247234.3	101927673	LOC101927673	4	1.75452	3.36765	0.0051	0.1062	-1.9482
27362	XM_017015401.1	107987098	LOC107987098	1.6	3.11746	3.36467	0.0051	0.1066	-2.1713
11679	NM_002097.2	2971	GTF3A	-0.84	7.89969	-3.36246	0.0051	0.1067	-2.6003
31295	XR_001750943.1	102724945	LOC102724945	-3.2	-2.20077	-3.36131	0.0051	0.1067	-2.0281
15413	XM_006714246.3	55013	MCUB	-1.3	4.477	-3.3565	0.0052	0.1072	-2.4
8749	NM_002873.1	5884	RAD17	1.6	2.80943	3.35596	0.0052	0.1072	-2.1272
18059	XM_017026246.1	125875	CLDND2	5.8	0.24052	3.34939	0.0053	0.1083	-2.2458
22789	NR_038404.1	100506801	LOC100506801	-1.9	0.37214	-3.34719	0.0053	0.1083	-2.0154
5805	NM_024841.4	79899	PRR5L	2.3	2.88178	3.34678	0.0053	0.1083	-2.1029
16161	NM_021129.3	5464	PPA1	-1.1	5.81457	-3.34557	0.0053	0.1083	-2.5352
2116	NM_001013838.1	146206	CARMIL2	-1.5	0.85062	-3.34374	0.0053	0.1084	-2.0225
20690	NR_026943.1	642852	LINC00205	-0.85	4.2351	-3.34209	0.0053	0.1085	-2.4214
14760	XM_011512588.1	23129	PLXND1	4.5	-0.78744	3.336	0.0054	0.1095	-2.2953
931	NM_001001330.2	221035	REEP3	-0.82	5.88259	-3.33006	0.0055	0.1104	-2.5743
3533	NM_006669.6	10859	LILRB1	2.8	3.35945	3.32823	0.0055	0.1106	-2.0687
4189	XM_011511663.2	65065	NBEAL1	-0.81	9.61054	-3.32271	0.0055	0.1112	-2.7226
11061	NM_001320943.1	3658	IREB2	2.3	1.77203	3.32264	0.0055	0.1112	-2.0347
15756	NM_019059.3	54543	TOMM7	-0.87	8.67431	-3.31689	0.0056	0.1119	-2.7121
28232	XR_001739578.1	101928152	LOC101928152	-3.2	-2.34512	-3.31635	0.0056	0.1119	-2.151
17080	NM_032313.3	84273	NOA1	-0.85	6.09166	-3.31395	0.0056	0.1119	-2.6087
22026	NR_034007.1	339894	LINC00880	-3.7	-0.86501	-3.31387	0.0056	0.1119	-2.0973
30368	XR_001747388.1	107984214	LOC107984214	4.1	-0.5947	3.31244	0.0056	0.1119	-2.3086
14697	NM_014936.4	22875	ENPP4	1.3	7.08803	3.31185	0.0057	0.1119	-2.6275
4482	NM_001128633.1	150221	RIMBP3C	-2.1	2.03549	-3.30499	0.0057	0.1128	-2.1576
8711	XM_011527280.2	7733	ZNF180	3.8	0.06464	3.30247	0.0058	0.1128	-2.264
18578	NM_175918.3	285464	CRIPAK	0.99	5.39965	3.30096	0.0058	0.1128	-2.5511
21001	NR_131012.1	283131	NEAT1	1.8	5.0264	3.29963	0.0058	0.1128	-2.5021
34067	XR_929612.2	105376046	LOC105376046	-1.5	2.63869	-3.29913	0.0058	0.1128	-2.3066
16664	NM_024709.4	79762	C1orf115	-1.5	2.0256	-3.29878	0.0058	0.1128	-2.2722
11638	NM_002015.3	2308	FOXO1	-1.5	3.12716	-3.29854	0.0058	0.1128	-2.3679
905	NM_000982.3	6144	RPL21	-0.83	9.97296	-3.29184	0.0059	0.114	-2.7877
18487	NM_173821.2	285093	RTP5	3.4	2.88069	3.27956	0.006	0.1164	-2.1919
18477	NM_173794.3	139341	FUNDC1	-1.2	3.5277	-3.27615	0.0061	0.1169	-2.4277
9443	NR_110152.1	199704	ZNF585A	-2.1	0.81002	-3.27135	0.0061	0.1175	-2.103
11830	NM_002358.3	4085	MAD2L1	-1.3	3.59925	-3.2695	0.0061	0.1175	-2.4745
5433	NM_001145064.2	729438	CASTOR2	0.92	4.52998	3.2688	0.0061	0.1175	-2.5226
543	NM_000578.3	6556	SLC11A1	2	3.12614	3.26682	0.0062	0.1175	-2.3416
14962	NM_015696.4	2882	GPX7	-1.2	4.15148	-3.26565	0.0062	0.1175	-2.5355
10979	NM_001320418.1	129531	MITD1	-1.2	1.65904	-3.26507	0.0062	0.1175	-2.2352
15781	NM_019105.6	7148	TNXB	-1.7	4.09792	-3.26457	0.0062	0.1175	-2.5036
17710	NM_138422.2	113179	ADAT3	1.5	3.05144	3.26309	0.0062	0.1175	-2.3201
10632	NM_016167.4	51406	NOL7	-1.1	3.13935	-3.26239	0.0062	0.1175	-2.4074
17141	NM_032492.3	84522	JAGN1	-0.72	5.44501	-3.25544	0.0063	0.1188	-2.6659
22853	NR_038853.1	441461	STX17-AS1	-4.3	-1.77094	-3.25217	0.0063	0.1191	-2.3537
604	NM_001024921.3	6133	RPL9	-1.1	2.67349	-3.25178	0.0063	0.1191	-2.3778
7936	XM_011523057.2	29123	ANKRD11	0.97	4.31979	3.25014	0.0064	0.1192	-2.5256
19552	NR_002775.2	113157	RPLP0P2	-2.4	0.9672	-3.23918	0.0065	0.1215	-2.1595
22395	NR_036569.1	101752399	STAG3L5P-PVRIG2P-PILRB	2.3	2.10846	3.23595	0.0065	0.1218	-2.2743
2125	XM_017020646.1	55208	DCUN1D2	1.2	3.24185	3.23521	0.0066	0.1218	-2.4367
4142	NM_001199455.1	6046	BRD2	1.1	6.10104	3.228	0.0066	0.1228	-2.7392
14181	NM_012335.3	4542	MYO1F	1.2	3.94874	3.22786	0.0066	0.1228	-2.4957
17084	NM_032317.2	84277	DNAJC30	-1.1	4.14047	-3.22572	0.0067	0.1228	-2.5964
15361	XM_006712606.3	54910	SEMA4C	2	1.55892	3.22541	0.0067	0.1228	-2.2153
27068	XM_006722258.3	101929950	LOC101929950	4.3	-1.25571	3.22486	0.0067	0.1228	-2.4387
17628	NM_130786.3	1	A1BG	-1.4	2.94258	-3.21373	0.0068	0.1251	-2.4856
14376	NM_014061.4	28986	MAGEH1	-1.1	4.89807	-3.21313	0.0068	0.1251	-2.7071
15092	XM_017026869.1	51690	LSM7	1.7	1.34628	3.20813	0.0069	0.1252	-2.2236
12107	NM_002952.3	6187	RPS2	-0.93	12.0105	-3.20805	0.0069	0.1252	-2.9804
22346	NR_036466.1	100499405	LINC00987	1.2	3.93229	3.20798	0.0069	0.1252	-2.5466
19124	NM_203406.1	153364	MBLAC2	-0.86	4.6586	-3.20773	0.0069	0.1252	-2.6833
14952	NM_015672.1	85376	RIMBP3	-1.8	1.99104	-3.19996	0.007	0.1268	-2.3682
907	NM_000984.5	6147	RPL23A	-0.9	11.314	-3.19831	0.007	0.127	-2.9882
13108	NM_005184.2	808	CALM3	-0.7	9.34962	-3.19364	0.0071	0.1278	-2.9616
7570	NM_001242546.1	119504	ANAPC16	-1.1	3.58625	-3.18581	0.0072	0.1295	-2.6025
13101	NM_005170.2	430	ASCL2	2.3	5.3187	3.18165	0.0073	0.1302	-2.6601
17038	NM_032160.2	92126	DSEL	1.7	3.05676	3.1794	0.0073	0.1302	-2.5947
20395	NR_024408.1	253039	CUTALP	-0.89	4.51146	-3.17705	0.0073	0.1302	-2.7505
19463	NR_002557.1	613038	LOC613038	1.2	3.46066	3.17574	0.0073	0.1302	-2.5775
12201	NM_178313.2	6711	SPTBN1	-1.1	5.03196	-3.17525	0.0073	0.1302	-2.7957
19626	NR_002946.1	8511	MMP23A	3.7	3.65392	3.17512	0.0074	0.1302	-2.3986
17097	NM_032346.1	84306	PDCD2L	-1.2	2.66449	-3.17389	0.0074	0.1302	-2.4985
12049	NM_002830.3	5775	PTPN4	1.2	4.11696	3.17373	0.0074	0.1302	-2.6461
14514	XR_001737118.1	27246	RNF115	0.86	4.91668	3.16873	0.0074	0.1309	-2.7391
19399	NR_002183.1	145165	ST13P4	-0.91	5.85507	-3.16826	0.0074	0.1309	-2.8661
720	NM_000788.2	1633	DCK	-0.83	7.3149	-3.16421	0.0075	0.1309	-2.9578
35990	XR_944187.2	105370652	LINC02295	-3.6	-1.33525	-3.16328	0.0075	0.1309	-2.343
30679	XR_001748348.1	105369464	LOC105369464	4	-1.38274	3.16244	0.0075	0.1309	-2.5266
26384	NR_132774.1	106635525	SNORA92	2.4	-0.05061	3.16218	0.0075	0.1309	-2.2859
12812	NM_004538.5	4675	NAP1L3	-1.1	4.12422	-3.16144	0.0075	0.1309	-2.7221
10896	XM_005271294.3	8556	CDC14A	-1.4	1.34167	-3.16116	0.0076	0.1309	-2.397
9580	NM_007022.4	11068	CYB561D2	3.8	-0.33889	3.1604	0.0076	0.1309	-2.4983
1998	XM_006722994.2	11338	U2AF2	2.9	0.18157	3.1587	0.0076	0.1309	-2.3221
20131	NR_015382.2	678655	CD27-AS1	1.5	3.72864	3.15862	0.0076	0.1309	-2.6052
17666	NM_138286.2	148213	ZNF681	-1.3	2.8546	-3.15397	0.0077	0.1317	-2.6367
17981	XR_001752423.1	114881	OSBPL7	1.6	2.21398	3.15248	0.0077	0.1317	-2.4416
5118	XM_005277913.4	8273	SLC10A3	1.4	2.32488	3.15078	0.0077	0.1317	-2.4848
14831	XR_001737080.1	23358	USP24	1.4	1.7344	3.14998	0.0077	0.1317	-2.339
7786	NM_002710.3	5501	PPP1CC	-0.66	7.37233	-3.14879	0.0077	0.1317	-2.9878
19937	NR_003506.3	285189	PLGLA	3.7	-0.20557	3.14868	0.0077	0.1317	-2.4853
5623	XM_017023118.1	25970	SH2B1	3	-0.30511	3.14467	0.0078	0.1324	-2.4341
8245	NM_001265615.1	202134	FAM153B	-3.3	-1.8055	-3.14122	0.0078	0.1328	-2.5005
5677	XM_017002756.1	89886	SLAMF9	3.9	0.36453	3.14082	0.0079	0.1328	-2.4716
1438	XM_017024663.1	4591	TRIM37	3.5	-0.40704	3.14001	0.0079	0.1328	-2.5382
20903	NR_027418.1	100499466	LINC00674	0.63	7.76232	3.13821	0.0079	0.1328	-3.0122
20505	NR_026592.2	729096	BMS1P4	0.95	3.53977	3.13571	0.0079	0.1328	-2.6691
15439	NM_018010.3	55081	IFT57	-0.71	5.31075	-3.13561	0.0079	0.1328	-2.89
4837	NM_001135580.1	100128569	C19orf71	4.4	-0.69854	3.13525	0.0079	0.1328	-2.5245
4173	XM_017010953.1	53405	CLIC5	3	1.47867	3.13439	0.0079	0.1328	-2.3212
15483	NM_018137.2	55170	PRMT6	-0.75	4.24417	-3.12967	0.008	0.1338	-2.7717
16297	NM_021999.4	9445	ITM2B	-0.68	10.6178	-3.12642	0.0081	0.1343	-3.1135
5106	XM_017012867.1	9988	DMTF1	1.2	2.7345	3.12493	0.0081	0.1344	-2.577
24010	NR_073396.1	390963	ZNF818P	-1.3	3.47918	-3.11946	0.0082	0.1356	-2.7535
20547	NR_026716.2	90011	KIR3DX1	4.1	-0.51632	3.11147	0.0083	0.1372	-2.5818
729	NM_000797.3	1815	DRD4	3.8	-0.48474	3.11068	0.0083	0.1372	-2.5683
87	XM_011522905.2	1535	CYBA	1.7	8.01745	3.10995	0.0083	0.1372	-3.066
16243	NM_021648.4	23270	TSPYL4	-0.82	6.70322	-3.10641	0.0084	0.1379	-3.0371
6352	NM_004867.4	9452	ITM2A	-1.8	3.05184	-3.10379	0.0084	0.1381	-2.7521
18441	NM_173569.3	254048	UBN2	0.9	5.55028	3.10313	0.0084	0.1381	-2.9276
13990	NM_007165.4	8175	SF3A2	0.58	7.22207	3.10119	0.0085	0.1381	-3.0593
8651	NM_001278141.1	149013	NBPF12	0.64	6.32909	3.10061	0.0085	0.1381	-3.0057
6814	XM_005256521.2	2027	ENO3	2.4	1.09547	3.09932	0.0085	0.1381	-2.3857
2798	XM_011528484.1	10287	RGS19	1.4	2.99205	3.09834	0.0085	0.1381	-2.6309
15775	XM_011511689.2	65977	PLEKHA3	1.1	4.36709	3.09737	0.0085	0.1381	-2.8165
3131	NM_152263.3	7170	TPM3	1	3.84903	3.09723	0.0085	0.1381	-2.7454
5726	XM_017010021.1	91937	TIMD4	-5.1	-1.1421	-3.0918	0.0086	0.1393	-2.5675
