# Supplementary material for: CTLA4 protects against maladaptive cytotoxicity during the differentiation of effector and follicular CD4+ T cells
Source: Cell Mol Immunol. 2023 May 9;20(7):777–93. doi: 10.1038/s41423-023-01027-8 (PMC10166697; doi:10.1038/s41423-023-01027-8)
Supplement: Supplementary file 4 — Supplementary table 4 [file 41423_2023_1027_MOESM4_ESM.xlsx]

## Sheet: Sheet1
Supplementary Table 4. Gene expression comparison between CD57+ CD4+ TEM and CD57+ CD8+ (Top 500).
	RefseqID	EntrezID	Sym	logFC	AveExpr	t	P.Value	adj.P.Val	B
578	NM_000616.4	920	CD4	4.4	4.73629	11	4.5e-08	0.00036	8.133
6559	XM_011533164.2	926	CD8B	-6	1.79436	-10	1.6e-07	0.00066	6.132
11784	NM_002260.3	3822	KLRC2	-4.1	2.55593	-8	2.3e-06	0.00613	4.955
60	NM_000074.2	959	CD40LG	6.9	5.04454	6.7	1.5e-05	0.02491	2.988
17490	NM_053282.4	117157	SH2D1B	-3.5	4.41945	-6.7	1.5e-05	0.02491	3.392
14330	NM_013431.2	8302	KLRC4	-4	2.51768	-6.3	2.9e-05	0.03899	2.739
11785	NM_002261.2	3823	KLRC3	-5.6	0.58247	-5.9	5.3e-05	0.06129	1.077
14061	NM_007360.3	22914	KLRK1	-3.3	0.54239	-5.8	6.1e-05	0.06142	1.85
20985	NR_028045.1	10748	KLRA1P	-3.5	3.42082	-5.5	0.0001	0.09323	1.581
18846	XM_017005760.1	152100	CMC1	-2.2	3.13691	-5.4	0.00012	0.09489	1.464
7163	NM_001199805.1	100528032	KLRC4-KLRK1	-3.8	-0.13546	-5.2	0.00018	0.1277	0.554
12690	NM_004267.4	9435	CHST2	-2	5.82744	-5.1	0.00019	0.1277	0.921
2838	NM_001039664.1	8718	TNFRSF25	2.5	3.49047	5	0.00023	0.1432	0.835
17038	NM_032160.2	92126	DSEL	2.5	3.05676	4.8	0.00037	0.20846	0.393
1904	NM_001164687.1	387357	THEMIS	-2.4	-0.49604	-4.7	0.0004	0.20846	0.147
35489	XR_940322.2	105374846	LOC105374846	-3.3	-1.13934	-4.7	0.00041	0.20846	-0.23
12959	NM_004857.3	9495	AKAP5	-3.4	2.07483	-4.6	0.00049	0.23492	0.075
18383	NM_172364.4	93589	CACNA2D4	1.2	5.31517	4.5	0.00058	0.26192	-0.17
31706	XR_001756621.1	107985055	LOC107985055	-2.8	-0.11278	-4.4	0.00069	0.29137	-0.187
34330	XR_931358.1	105376675	LOC105376675	-5.6	-1.70021	-4.4	0.00072	0.29195	-1.524
20562	NR_026758.2	440905	FAR2P1	-2.5	0.25017	-4.4	0.00077	0.29678	-0.328
16934	NM_031412.2	23710	GABARAPL1	-1.3	7.39499	-4.3	0.00085	0.31009	-0.633
11334	NM_001335.3	1521	CTSW	-1.3	8.30382	-4.2	0.001	0.3251	-0.863
4642	XM_005247694.3	604	BCL6	1.3	4.802	4.2	0.001	0.3251	-0.716
11665	NM_002072.4	2776	GNAQ	1.7	3.88815	4.2	0.001	0.3251	-0.596
12811	NM_004536.2	4671	NAIP	2.5	2.93905	4.2	0.0011	0.3251	-0.602
26374	NR_132759.2	106633808	SNORD143	1.4	1.4551	4.1	0.0012	0.3251	-0.64
8424	NM_001271592.1	100129361	SMIM10L1	-0.95	6.66046	-4.1	0.0012	0.3251	-0.966
7189	XM_017017930.1	54414	SIAE	2.3	1.81089	4.1	0.0013	0.3251	-0.78
33035	XR_922432.1	105371687	LOC105371687	4.7	-1.11509	4.1	0.0013	0.3251	-1.728
20666	NR_026899.1	109286553	ARHGAP27P1-BPTFP1-KPNA2P3	1.2	6.67336	4	0.0014	0.3251	-1.133
12521	NM_003840.4	8793	TNFRSF10D	1.7	4.1271	4	0.0015	0.3251	-0.939
31707	XR_001752868.1	107985056	LOC107985056	-5.4	-1.63026	-4	0.0016	0.3251	-1.886
19923	NR_003367.3	5820	PVT1	1.6	3.3306	4	0.0016	0.3251	-0.932
808	NM_000878.3	3560	IL2RB	-1	9.72671	-4	0.0016	0.3251	-1.325
11832	XM_006715773.2	7975	MAFK	2.5	0.2462	4	0.0016	0.3251	-1.022
4283	XM_011534069.1	729230	CCR2	2.7	1.26942	4	0.0017	0.3251	-1.053
2579	XM_017005217.1	8942	KYNU	2.2	1.74672	3.9	0.0017	0.3251	-0.986
36373	XR_947234.2	105378672	LOC105378672	-4	-0.767	-3.9	0.0017	0.3251	-1.892
21733	NR_031695.1	100302254	MIR1282	-1.9	0.35485	-3.9	0.0017	0.3251	-0.991
6157	NM_002218.4	3700	ITIH4	3.1	0.11398	3.9	0.0017	0.3251	-1.422
9107	XM_006715966.2	349136	WDR86	5.4	-0.28803	3.9	0.0017	0.3251	-1.781
14543	NM_014512.1	3806	KIR2DS1	-5	-0.96341	-3.9	0.0017	0.3251	-1.597
26978	NR_136328.1	101927429	LOC101927429	-4.2	-0.38619	-3.9	0.0019	0.33213	-1.772
12549	NM_003890.2	8857	FCGBP	-2.3	5.738	-3.9	0.002	0.33213	-1.373
4573	NM_015559.2	26040	SETBP1	-1	5.77712	-3.8	0.0021	0.33213	-1.49
5634	NM_001145873.1	925	CD8A	-3.8	-1.7601	-3.8	0.0021	0.33213	-1.893
20639	NR_026857.1	440465	BAIAP2-DT	1.6	5.17988	3.8	0.0021	0.33213	-1.386
3438	XM_011514313.2	154141	MBOAT1	3.3	3.04456	3.8	0.0021	0.33213	-1.189
31606	XR_001752320.1	105376781	LOC105376781	1.8	2.83611	3.8	0.0021	0.33213	-1.228
23495	NR_045483.1	729041	FAAHP1	1.8	3.16355	3.8	0.0021	0.33213	-1.312
17626	XM_011509891.2	64407	RGS18	2.2	2.2489	3.8	0.0022	0.33213	-1.198
21001	NR_131012.1	283131	NEAT1	1.9	5.0264	3.8	0.0022	0.33213	-1.427
15336	XM_017009600.1	54853	WDR55	1.6	0.75179	3.8	0.0022	0.33237	-1.227
2858	NM_001039771.2	643866	CBLN3	1.8	1.5949	3.8	0.0024	0.33898	-1.299
17722	NM_138444.3	115207	KCTD12	2.2	7.50187	3.8	0.0024	0.33898	-1.655
16855	XM_011545280.1	81544	GDPD5	1.8	1.48997	3.7	0.0025	0.33898	-1.327
19769	NR_003135.2	645455	CEP170P1	1.2	2.65858	3.7	0.0026	0.33898	-1.398
18604	NM_176894.2	53829	P2RY13	2.2	1.34506	3.7	0.0026	0.33898	-1.358
90	NM_000104.3	1545	CYP1B1	2.3	4.71747	3.7	0.0026	0.33898	-1.565
22752	NR_038357.1	100507331	ZSWIM8-AS1	1.2	3.66618	3.7	0.0026	0.33898	-1.51
26979	NR_136329.1	101927050	LOC101927050	-4.5	-0.74873	-3.7	0.0027	0.33898	-2.163
20908	NR_027424.1	100132103	FAM66E	-2.5	0.26347	-3.7	0.0027	0.33898	-1.511
591	NM_013416.3	4689	NCF4	2.5	3.49442	3.7	0.0027	0.33898	-1.467
543	NM_000578.3	6556	SLC11A1	1.9	3.12614	3.7	0.0028	0.3436	-1.516
6961	NR_045568.1	3661	IRF3	1.3	4.09872	3.7	0.0028	0.3436	-1.631
20673	NR_026914.1	85001	MGC16275	1.4	2.17194	3.7	0.0029	0.3436	-1.472
14803	XM_017020492.1	23250	ATP11A	1.1	3.2379	3.6	0.003	0.35547	-1.614
9511	NM_002319.4	4034	LRCH4	1.6	4.80638	3.6	0.0031	0.35547	-1.747
20907	NR_027423.1	100128890	FAM66B	-1.6	1.01567	-3.6	0.0031	0.35547	-1.526
28233	XR_001739579.1	107985909	LOC107985909	5.5	0.28192	3.6	0.0032	0.35547	-2.144
8621	NM_001277325.1	100288332	NPIPA5	1.3	3.99608	3.6	0.0032	0.35547	-1.711
13440	NM_005870.4	10284	SAP18	-1.1	4.81786	-3.6	0.0032	0.35547	-1.784
20265	NR_024075.1	326342	ADGRE4P	4.5	1.93005	3.6	0.0033	0.35674	-1.673
7908	NM_145005.6	203228	C9orf72	1.5	4.83021	3.6	0.0033	0.35674	-1.813
20261	NR_024065.2	29931	LINC00312	3.9	-1.23716	3.6	0.0034	0.35674	-2.241
14656	XM_017018629.1	9866	TRIM66	-1.5	4.5653	-3.6	0.0034	0.35674	-1.852
14672	NM_014867.2	9920	KBTBD11	2.3	4.60064	3.6	0.0036	0.35674	-1.82
12431	NM_003650.3	8530	CST7	-1.2	9.02784	-3.6	0.0036	0.35674	-2.115
8657	XM_017000060.1	10472	ZBTB18	1.3	3.4192	3.6	0.0036	0.35674	-1.773
16826	XM_011540607.1	116983	ACAP3	1.5	4.12233	3.6	0.0036	0.35674	-1.859
183	XM_017024952.1	6448	SGSH	1	4.39103	3.5	0.0037	0.36242	-1.908
21829	NR_033399.1	440081	DDX12P	1.1	4.96319	3.5	0.0038	0.36242	-1.971
23403	NR_040079.2	399715	LINC02649	2.3	0.23828	3.5	0.0038	0.36242	-1.788
13979	NM_007136.3	7634	ZNF80	-4	-1.32717	-3.5	0.0038	0.36242	-2.375
33843	XR_928043.2	105375532	LOC105375532	1.5	3.08092	3.5	0.0039	0.36597	-1.826
6544	XM_017018189.1	6809	STX3	1.6	2.37682	3.5	0.004	0.36597	-1.828
5286	NM_181657.3	1241	LTB4R	1.3	6.1899	3.5	0.004	0.36597	-2.126
17043	NM_032177.3	51808	PHAX	-0.85	5.9467	-3.5	0.0041	0.36961	-2.115
26017	NR_125999.1	102724552	RERE-AS1	2.1	0.63162	3.5	0.0042	0.37377	-1.838
14983	NM_015868.2	3804	KIR2DL3	-3.9	2.98394	-3.5	0.0042	0.37377	-1.862
16567	NR_104098.1	79168	LILRA6	2.7	3.4351	3.4	0.0045	0.39079	-1.963
12797	NM_004502.3	3217	HOXB7	-1.4	1.31522	-3.4	0.0045	0.39079	-1.867
18294	NM_153350.3	146330	FBXL16	1.3	4.20385	3.4	0.0046	0.39079	-1.99
8454	NM_001271733.1	11223	MST1L	3.6	0.6378	3.4	0.0046	0.39079	-2.013
19198	XR_001747857.1	338692	ANKRD13D	0.96	4.45211	3.4	0.0047	0.39079	-2.138
6412	NM_006865.4	11026	LILRA3	2.8	3.46079	3.4	0.0048	0.39079	-1.961
24012	NR_073404.1	441081	LOC441081	2.3	5.16406	3.4	0.0048	0.39079	-2.193
631	NM_000689.4	216	ALDH1A1	2.1	4.3803	3.4	0.0049	0.39079	-2.134
5150	NM_007199.2	11213	IRAK3	2.8	0.20123	3.4	0.0049	0.39079	-2.065
9703	XM_011523261.1	64127	NOD2	2.6	0.7158	3.4	0.0051	0.39079	-1.949
27528	XM_017030292.1	107987441	LOC107987441	2.4	4.97163	3.4	0.0051	0.39079	-2.216
15087	XM_011541556.1	51150	SDF4	1	3.8238	3.4	0.0051	0.39079	-2.162
14072	NM_012072.3	22918	CD93	2.1	6.68654	3.4	0.0051	0.39079	-2.362
21969	NR_033930.1	646743	PRSS40B	-4.3	-0.81724	-3.3	0.0053	0.39079	-2.206
17988	NM_145858.2	9946	CRYZL1	0.86	3.99927	3.3	0.0054	0.39079	-2.225
11276	XM_005256213.3	8717	TRADD	0.92	3.78166	3.3	0.0054	0.39079	-2.182
20290	NR_024151.1	3311	HSPA7	1.8	5.67218	3.3	0.0054	0.39079	-2.385
8283	NM_002838.4	5788	PTPRC	-1.2	6.38121	-3.3	0.0055	0.39079	-2.448
14523	NM_014468.3	27287	VENTX	2.9	2.63098	3.3	0.0055	0.39079	-2.071
7749	NM_001244.3	944	TNFSF8	1.2	5.47756	3.3	0.0056	0.39079	-2.326
11865	NM_002432.1	4332	MNDA	1.9	7.05634	3.3	0.0056	0.39079	-2.464
15375	NM_017819.3	54931	TRMT10C	-0.68	5.28672	-3.3	0.0056	0.39079	-2.363
12871	NM_004666.2	8876	VNN1	2.2	3.09314	3.3	0.0057	0.39079	-2.147
20587	NR_026789.1	100133172	FAM66A	-3.5	-1.29215	-3.3	0.0057	0.39079	-2.438
8400	XM_011527954.2	30817	ADGRE2	3.3	-0.59048	3.3	0.0057	0.39079	-2.19
1864	NR_027139.1	169981	SPIN3	3.2	-0.07912	3.3	0.0059	0.39079	-2.434
12779	NM_004472.2	2297	FOXD1	-2.4	1.7915	-3.3	0.0059	0.39079	-2.2
22395	NR_036569.1	101752399	STAG3L5P-PVRIG2P-PILRB	1.8	2.10846	3.3	0.0059	0.39079	-2.165
11617	NM_001971.5	1990	CELA1	3.3	-0.4339	3.3	0.0061	0.39079	-2.593
5864	XR_244033.1	56931	DUS3L	1.8	0.27655	3.3	0.0062	0.39079	-2.105
17613	XM_011513274.2	89857	KLHL6	1.3	2.88464	3.3	0.0062	0.39079	-2.206
374	NM_000397.3	1536	CYBB	2.1	8.81979	3.3	0.0063	0.39079	-2.648
7947	XM_017028290.1	2114	ETS2	1.6	3.13107	3.3	0.0063	0.39079	-2.288
16350	NM_022149.4	64110	MAGEF1	-0.88	5.30036	-3.3	0.0063	0.39079	-2.495
18173	NM_152625.2	167465	ZNF366	3.5	-0.05841	3.3	0.0063	0.39079	-2.207
7004	NM_002893.3	5931	RBBP7	-0.87	4.19991	-3.2	0.0064	0.39079	-2.419
26287	NR_131917.1	105747689	LOC105747689	1.4	1.80495	3.2	0.0065	0.39079	-2.186
5382	NM_001144936.1	65998	C11orf95	-0.84	4.6105	-3.2	0.0065	0.39079	-2.479
6898	XM_017010941.1	5269	SERPINB6	1.2	3.81056	3.2	0.0065	0.39079	-2.422
4489	XM_017008622.1	79931	TNIP3	-4.6	-0.72125	-3.2	0.0065	0.39079	-2.519
18744	NM_181449.2	342510	CD300E	2.5	6.9251	3.2	0.0065	0.39079	-2.608
24048	NR_102265.2	101243545	LINC02067	-1.9	3.91137	-3.2	0.0066	0.39079	-2.443
35022	XR_937215.2	105372511	LOC105372511	2.5	2.0416	3.2	0.0066	0.39079	-2.187
10886	NM_001319137.1	1512	CTSH	3.9	-1.73272	3.2	0.0067	0.39079	-2.618
12465	XM_017011397.1	8635	RNASET2	1.6	1.37981	3.2	0.0068	0.39079	-2.199
10814	XM_006718734.2	89849	ATG16L2	1.7	5.20383	3.2	0.0069	0.39079	-2.573
13828	NM_006767.3	8216	LZTR1	0.95	6.9788	3.2	0.0071	0.39079	-2.713
11803	NM_002286.5	3902	LAG3	-1.1	2.70259	-3.2	0.0071	0.39079	-2.418
12349	NM_003505.1	8321	FZD1	2.2	3.60031	3.2	0.0071	0.39079	-2.387
15373	NM_017817.2	55647	RAB20	2.3	3.85244	3.2	0.0071	0.39079	-2.424
17139	NM_032489.2	84519	ACRBP	1.6	3.3845	3.2	0.0072	0.39079	-2.416
21114	NR_029501.1	407018	MIR27A	3.6	-1.1858	3.2	0.0073	0.39079	-2.645
27305	XM_017010104.1	107986351	LOC107986351	5.2	-0.64406	3.2	0.0073	0.39079	-2.603
16560	NM_024307.2	79153	GDPD3	1.2	3.02554	3.2	0.0073	0.39079	-2.4
221	NM_000239.2	4069	LYZ	1.9	11.7723	3.2	0.0073	0.39079	-2.854
20130	NR_015381.1	11257	TP53TG1	-0.95	4.19986	-3.2	0.0074	0.39079	-2.53
7479	XM_005253376.2	4074	M6PR	1.8	0.58982	3.2	0.0074	0.39079	-2.262
2792	NM_001039396.1	219972	MPEG1	2	9.06458	3.2	0.0075	0.39079	-2.824
2514	XM_017004722.1	64859	NABP1	1.5	2.68489	3.2	0.0075	0.39079	-2.39
11087	NM_001321110.1	79137	RETREG2	2.2	-0.04368	3.2	0.0075	0.39079	-2.376
4896	NR_109807.1	29085	PHPT1	1.1	2.8437	3.2	0.0076	0.39079	-2.503
24165	NR_103791.1	100506328	LINC01127	3.8	-0.79938	3.2	0.0077	0.39079	-2.582
21010	NR_028325.1	100132062	LOC100132062	2.1	2.54089	3.1	0.0079	0.39079	-2.432
20728	NR_026999.1	349114	LINC00265	0.92	5.00969	3.1	0.008	0.39079	-2.729
16182	NM_021184.3	57827	C6orf47	-0.63	8.94827	-3.1	0.008	0.39079	-2.895
20378	NR_024376.1	100128385	FAM225B	2.6	0.17517	3.1	0.008	0.39079	-2.343
6895	NM_017791.2	55640	FLVCR2	2.6	1.15455	3.1	0.0081	0.39079	-2.333
11886	NM_002467.4	4609	MYC	1.4	5.26406	3.1	0.0081	0.39079	-2.63
19258	NM_213602.2	284266	SIGLEC15	3.4	-0.86545	3.1	0.0082	0.39079	-2.581
20401	NR_024420.1	389634	LINC00937	3.3	1.28866	3.1	0.0082	0.39079	-2.366
32574	XR_001756620.1	107987437	LOC107987437	-2.3	-0.3619	-3.1	0.0082	0.39079	-2.355
10796	XR_001747910.1	54472	TOLLIP	2.2	-0.59834	3.1	0.0083	0.39079	-2.468
20372	NR_024366.1	286333	FAM225A	2.7	0.27249	3.1	0.0083	0.39079	-2.369
26040	NR_126038.1	100533789	LRRC37A8P	-4.7	-1.48921	-3.1	0.0084	0.39079	-2.802
8462	XM_017025293.1	9121	SLC16A5	2.7	3.4267	3.1	0.0084	0.39079	-2.499
10430	XM_011541629.2	54879	ST7L	3.5	-1.41778	3.1	0.0085	0.39079	-2.762
16984	XR_923034.1	83879	CDCA7	2	0.8522	3.1	0.0085	0.39079	-2.377
20934	NR_027487.2	146880	ARHGAP27P1	1.6	5.76815	3.1	0.0085	0.39079	-2.824
7806	NM_001251888.1	79058	ASPSCR1	1.6	0.69661	3.1	0.0085	0.39079	-2.39
11690	NM_002118.4	3109	HLA-DMB	1.8	9.33593	3.1	0.0085	0.39079	-2.959
34341	XR_931426.2	105369151	LOC105369151	1.2	3.48433	3.1	0.0086	0.39079	-2.563
9134	NM_001284367.1	4714	NDUFB8	1.8	0.97098	3.1	0.0086	0.39079	-2.422
16470	XR_936202.1	64926	RASAL3	0.94	2.88966	3.1	0.0087	0.39079	-2.599
5495	NM_001145248.1	728262	FAM157A	3.2	0.29259	3.1	0.0087	0.39079	-2.42
4756	XM_017011273.1	7913	DEK	0.93	3.07546	3.1	0.0087	0.39079	-2.591
15483	NM_018137.2	55170	PRMT6	-0.68	4.24417	-3.1	0.0088	0.39079	-2.716
7613	NM_006994.4	10384	BTN3A3	1.1	1.77099	3.1	0.0088	0.39079	-2.505
16096	NM_020992.3	9124	PDLIM1	-2	0.64935	-3.1	0.0089	0.39079	-2.412
8113	XM_017024645.1	409	ARRB2	1	2.64521	3.1	0.0089	0.39079	-2.587
4008	NM_001103167.1	100125288	ZGLP1	1.6	1.66004	3.1	0.009	0.39079	-2.43
4482	NM_001128633.1	150221	RIMBP3C	-1.9	2.03549	-3.1	0.009	0.39079	-2.474
13938	NM_007026.3	11072	DUSP14	-1.1	4.54289	-3.1	0.0091	0.39079	-2.798
14295	XM_011533329.2	1154	CISH	1.1	3.27969	3.1	0.0091	0.39079	-2.666
4085	XM_017015466.1	101	ADAM8	1.4	3.79825	3.1	0.0091	0.39079	-2.735
11383	NM_001441.2	2166	FAAH	1.9	3.05257	3.1	0.0091	0.39079	-2.607
19778	NR_003186.1	654816	NCF1B	2.5	6.0698	3.1	0.0092	0.39079	-2.86
19236	NM_207437.3	196385	DNAH10	-3	0.08063	-3.1	0.0092	0.39079	-2.443
16770	NM_025159.2	80231	CXorf21	1.9	2.91728	3.1	0.0093	0.39079	-2.569
3232	XM_011511780.2	7456	WIPF1	-1	5.10393	-3	0.0094	0.39079	-2.876
12279	XM_011542075.2	7293	TNFRSF4	3.3	0.01535	3	0.0095	0.39079	-2.587
9569	XM_011543076.2	9854	C2CD2L	1.9	-0.24459	3	0.0095	0.39079	-2.472
8168	NM_001282334.1	23526	ARHGAP45	0.76	6.32273	3	0.0095	0.39079	-2.969
29561	XR_001744494.1	107986676	LOC107986676	-3.6	-1.43834	-3	0.0095	0.39079	-2.727
20690	NR_026943.1	642852	LINC00205	0.79	4.2351	3	0.0095	0.39079	-2.758
32601	XR_109493.4	100506114	LOC100506114	2.2	0.50612	3	0.0096	0.39079	-2.478
4899	NM_001135865.1	100132247	NPIPB5	0.83	8.69771	3	0.0096	0.39079	-3.065
12249	NM_003255.4	7077	TIMP2	2.3	6.29519	3	0.0097	0.39079	-2.944
8964	XM_017021741.1	8906	AP1G2	1.1	2.43893	3	0.0097	0.39079	-2.631
1238	NM_001004301.3	126017	ZNF813	-1.1	3.5725	-3	0.0097	0.39079	-2.728
22343	NR_036447.1	339044	PKD1P1	0.55	9.31437	3	0.0097	0.39079	-3.093
16701	NM_024830.3	79888	LPCAT1	-0.72	9.03139	-3	0.0098	0.39254	-3.106
21797	NR_033266.1	375690	WASH5P	0.89	6.04111	3	0.0099	0.39261	-2.993
36197	XR_946039.2	105378347	LOC105378347	-3.2	-0.83565	-3	0.01	0.39368	-2.634
10620	XM_006716245.2	1508	CTSB	3.7	-1.38135	3	0.01	0.39368	-2.843
16957	NM_031484.3	83742	MARVELD1	2.1	4.13566	3	0.01	0.39368	-2.792
8963	NM_001282472.1	653073	GOLGA8J	5.6	0.35028	3	0.01	0.39368	-2.52
7227	NM_015530.4	26003	GORASP2	-1.7	1.21228	-3	0.01	0.39368	-2.523
28521	XR_001740625.1	105377006	LINC02084	-1.2	4.95773	-3	0.01	0.39368	-2.968
17072	NM_032287.2	84247	RTL6	-0.66	7.33474	-3	0.01	0.39413	-3.1
3002	NM_001040715.1	653319	KIAA0895L	1.7	3.48498	3	0.01	0.39413	-2.794
26054	NR_126161.1	100996541	FAM157C	2.2	1.98342	3	0.011	0.39945	-2.649
26058	NR_126169.1	400612	PRR29-AS1	2.2	-0.05014	3	0.011	0.39945	-2.556
8559	NM_001276318.1	90673	PPP1R3E	1.4	4.50336	3	0.011	0.39945	-2.888
806	NM_000876.3	3482	IGF2R	-0.74	9.39851	-3	0.011	0.39945	-3.188
2540	NM_001031804.2	4094	MAF	0.93	7.57911	3	0.011	0.39945	-3.137
2326	NM_001024401.2	388228	SBK1	-0.85	4.66882	-3	0.011	0.40056	-3.015
9496	NM_001289174.1	6293	VPS52	1.3	3.14875	3	0.011	0.40056	-2.77
18193	NM_152680.2	201799	TMEM154	1	6.06576	3	0.011	0.40056	-3.054
16200	NM_021221.2	58496	LY6G5B	1.1	7.59278	3	0.011	0.40056	-3.161
15079	XM_017026864.1	51398	WDR83OS	1.2	3.55371	3	0.011	0.40056	-2.863
7206	NM_001200016.1	24142	NAA80	1.3	1.54999	3	0.011	0.40056	-2.666
11441	XM_011544773.1	156	GRK2	2.6	-1.89618	3	0.011	0.40056	-2.76
20267	NR_024077.2	375260	WASH2P	0.7	7.98408	3	0.011	0.40056	-3.189
13115	NM_005195.3	1052	CEBPD	1.8	6.20637	3	0.011	0.40133	-3.088
5118	XM_005277913.4	8273	SLC10A3	1.1	2.32488	2.9	0.011	0.40295	-2.797
17564	NM_080677.2	140735	DYNLL2	-0.64	8.10579	-2.9	0.011	0.40295	-3.223
12254	XR_925165.1	7096	TLR1	1.6	3.44907	2.9	0.011	0.40295	-2.875
6367	NM_001171906.1	131870	NUDT16	1.6	1.59187	2.9	0.012	0.40295	-2.698
21871	NR_033801.1	121456	SLC9A7P1	2.5	1.9277	2.9	0.012	0.40295	-2.726
4700	NM_001134316.1	163154	PRR22	1.4	1.61303	2.9	0.012	0.40295	-2.686
16903	XM_011527353.1	81857	MED25	0.86	4.58435	2.9	0.012	0.40295	-3.01
4206	XR_001748697.1	3824	KLRD1	-3.2	0.07292	-2.9	0.012	0.40295	-2.64
18923	NM_194284.2	137075	CLDN23	3.6	-1.44878	2.9	0.012	0.40295	-2.937
7377	NM_024663.3	79716	NPEPL1	1.7	1.35093	2.9	0.012	0.40295	-2.659
27310	XM_017010109.1	107984115	LOC107984115	3.7	-0.20019	2.9	0.012	0.40295	-2.732
19982	NR_003659.2	374666	WASH3P	0.64	8.1772	2.9	0.012	0.40295	-3.256
15656	NM_018717.4	55534	MAML3	1.8	4.2601	2.9	0.012	0.40295	-2.993
10312	NM_198989.3	220107	DLEU7	2.6	0.59744	2.9	0.012	0.40295	-2.674
36362	XR_947182.2	105378645	LOC105378645	-0.83	4.771	-2.9	0.012	0.40295	-3.107
30541	XR_001748068.1	107984366	LOC107984366	3	1.10836	2.9	0.012	0.40295	-2.688
4073	NM_001105576.2	347454	SOWAHD	1.7	0.93939	2.9	0.012	0.40295	-2.691
12726	NM_004343.3	811	CALR	-0.54	9.63992	-2.9	0.013	0.40295	-3.345
11867	NM_002438.3	4360	MRC1	2.3	1.26788	2.9	0.013	0.40295	-2.7
5878	NM_001162371.2	728392	LOC728392	1.2	6.27983	2.9	0.013	0.40295	-3.227
32179	XR_001754932.1	107987292	LOC107987292	2	1.73772	2.9	0.013	0.40295	-2.76
4766	NM_001134848.1	100129792	CCDC152	-1.1	2.64277	-2.9	0.013	0.40295	-2.958
12761	NM_207168.1	2029	ENSA	-1.2	2.25988	-2.9	0.013	0.40295	-2.82
15577	NM_018404.2	55803	ADAP2	2.4	4.00908	2.9	0.013	0.40295	-3.028
16445	NM_022780.3	64795	RMND5A	-0.75	7.90222	-2.9	0.013	0.40295	-3.339
25239	NR_110730.1	101928378	PTOV1-AS2	1.1	5.65498	2.9	0.013	0.40295	-3.232
5792	NM_015178.2	23221	RHOBTB2	-2.8	-1.02896	-2.9	0.013	0.40295	-3.015
20457	NR_024540.1	653635	WASH7P	0.66	8.25487	2.9	0.013	0.40295	-3.355
7437	XR_001751314.1	5315	PKM	0.92	3.0365	2.9	0.013	0.40295	-2.963
7805	XM_011534080.2	7433	VIPR1	3.5	1.01722	2.9	0.013	0.40295	-2.789
7512	NM_001224.4	835	CASP2	1.3	1.29012	2.9	0.013	0.40295	-2.806
17614	NM_130464.2	23117	NPIPB3	0.85	7.36246	2.9	0.013	0.40295	-3.343
9461	NM_001289.5	1193	CLIC2	1.4	2.34094	2.9	0.013	0.40295	-2.854
25445	NR_120321.1	101927153	LINC02207	3.6	-1.49946	2.9	0.013	0.40295	-3.011
36697	XR_949335.2	105373255	LOC105373255	0.97	2.01652	2.9	0.013	0.40295	-2.9
19144	NM_205853.3	389125	MUSTN1	1.2	2.56966	2.9	0.013	0.40295	-2.934
17511	NM_058163.1	90121	TSR2	-0.59	6.23649	-2.9	0.014	0.40295	-3.3
19529	NR_002742.2	26797	SNORD52	1.1	3.57999	2.9	0.014	0.40295	-3.067
16484	NM_023016.3	65124	SOWAHC	1.6	2.52405	2.9	0.014	0.40295	-2.862
26384	NR_132774.1	106635525	SNORA92	1.4	-0.05061	2.9	0.014	0.40295	-2.774
12837	NM_004585.4	5920	PLAAT4	-0.75	7.87158	-2.9	0.014	0.40295	-3.39
4483	NM_001128635.1	440804	RIMBP3B	-1.7	1.977	-2.8	0.014	0.40295	-2.84
30078	XR_001746520.1	101927603	LOC101927603	-0.91	1.62875	-2.8	0.014	0.40295	-2.883
3925	NM_001100878.1	642475	MROH6	1.6	3.89956	2.8	0.014	0.40295	-3.089
22028	NR_109857.1	100131176	WDR86-AS1	2.3	1.7444	2.8	0.014	0.40295	-2.78
8143	XM_011545893.2	55718	POLR3E	0.91	3.45685	2.8	0.014	0.40295	-3.075
16291	NM_021978.3	6768	ST14	2	4.01055	2.8	0.014	0.40295	-3.085
19948	NR_003563.1	728233	PI4KAP1	0.79	5.96221	2.8	0.014	0.40295	-3.312
21940	NR_033896.1	441172	FLJ46906	4.1	-0.72308	2.8	0.014	0.40295	-2.95
34190	XR_930463.1	105376333	LOC105376333	2.4	1.39976	2.8	0.014	0.40295	-2.813
6496	NM_144660.2	142891	SAMD8	1.3	1.10718	2.8	0.014	0.40295	-2.822
14829	XR_243915.3	23354	HAUS5	1.7	0.75357	2.8	0.014	0.40295	-2.795
13152	NM_005257.5	2627	GATA6	-2.5	0.64627	-2.8	0.014	0.40295	-2.801
26284	NR_131905.1	440067	CASP1P2	3.7	-0.87466	2.8	0.014	0.40295	-3.092
23511	NR_046084.1	100505696	SH3BP5-AS1	0.77	5.84877	2.8	0.014	0.40295	-3.337
12271	NM_003302.2	7205	TRIP6	1.1	2.93375	2.8	0.014	0.40295	-2.999
24184	NR_103833.1	100131997	FAM27E3	-1.9	-0.44108	-2.8	0.014	0.40295	-2.808
13991	NM_007167.3	9204	ZMYM6	0.54	6.84261	2.8	0.014	0.40295	-3.393
16319	XM_017024937.1	63897	HEATR6	1.4	0.7767	2.8	0.014	0.40295	-2.831
13455	NM_005911.5	4144	MAT2A	0.75	8.02173	2.8	0.014	0.40295	-3.446
5902	NM_020761.2	57521	RPTOR	-0.94	2.49468	-2.8	0.015	0.40295	-3.032
2052	NM_001012994.1	401548	SNX30	0.64	7.07741	2.8	0.015	0.40295	-3.413
4299	NM_001123391.3	729873	TBC1D3	1.4	1.59467	2.8	0.015	0.40295	-2.893
592	XM_017023216.1	3684	ITGAM	1.2	1.59568	2.8	0.015	0.40295	-3.035
996	NM_001305000.1	400569	MED11	2.6	0.0773	2.8	0.015	0.40295	-2.893
4618	NM_001130677.1	100170841	EPOP	-1.4	4.10075	-2.8	0.015	0.40295	-3.258
7638	XM_017025931.1	65258	MPPE1	0.92	2.39678	2.8	0.015	0.40295	-3.04
8886	XR_001755353.1	8940	TOP3B	3.1	-1.2629	2.8	0.015	0.40295	-3.03
4917	NR_038190.1	177	AGER	1.6	1.77585	2.8	0.015	0.40295	-2.964
9564	NM_001290330.1	100129697	LOC100129697	3.8	-0.84076	2.8	0.015	0.40295	-3.019
26318	NR_132278.1	105376843	SNHG25	1.4	1.77916	2.8	0.015	0.40295	-2.945
6672	NM_001190242.1	57560	IFT80	1.3	1.48944	2.8	0.015	0.40295	-2.946
14088	NM_012106.3	23568	ARL2BP	-1.1	2.91645	-2.8	0.015	0.40295	-3.101
10819	XM_017008576.1	7097	TLR2	2.6	0.95127	2.8	0.015	0.40295	-2.874
22708	NR_038269.1	100506844	GIHCG	-1.4	1.93171	-2.8	0.015	0.40295	-2.942
10791	XR_929828.2	56623	INPP5E	1.2	1.37926	2.8	0.015	0.40295	-2.931
4842	NM_001177413.1	6233	RPS27A	-0.93	1.9811	-2.8	0.015	0.40295	-2.99
12799	XR_001744682.1	3364	HUS1	1.7	0.74438	2.8	0.016	0.40295	-2.917
14641	NM_014762.3	1718	DHCR24	-1.2	4.4222	-2.8	0.016	0.40295	-3.299
14465	NM_014338.3	23761	PISD	1	5.95388	2.8	0.016	0.40295	-3.406
15201	NM_016562.3	51284	TLR7	1.9	3.73363	2.8	0.016	0.40295	-3.185
12281	XR_001753751.1	7297	TYK2	1.3	4.96767	2.8	0.016	0.40295	-3.337
972	XM_017028761.1	26088	GGA1	0.84	4.0203	2.8	0.016	0.40295	-3.257
16364	NM_022171.2	6988	TCTA	-0.57	6.78703	-2.8	0.016	0.40295	-3.473
13183	NM_005313.4	2923	PDIA3	-0.63	8.86076	-2.8	0.016	0.40295	-3.549
15493	NM_018159.3	55190	NUDT11	-1.5	1.13814	-2.8	0.016	0.40295	-2.935
7768	XR_001748745.1	51380	CSAD	1.9	3.72259	2.8	0.016	0.40295	-3.202
23339	NR_039983.2	729737	LOC729737	1.6	7.73782	2.8	0.016	0.40295	-3.515
17788	NM_139075.3	219931	TPCN2	1.6	0.99588	2.8	0.016	0.40295	-2.9
164	XM_011523816.1	3000	GUCY2D	3.2	-0.40566	2.8	0.016	0.40295	-3.024
15391	NM_017860.3	54964	C1orf56	-1.9	0.91727	-2.8	0.016	0.40295	-2.907
19373	NR_001591.1	387590	TPTEP1	3.1	0.18775	2.8	0.016	0.40295	-2.972
16665	NM_024712.3	79767	ELMO3	1.2	3.02846	2.8	0.016	0.40295	-3.152
6370	XR_935863.1	80199	FUZ	2.4	-0.30242	2.8	0.016	0.40295	-2.932
27069	XM_006723900.2	102723996	LOC102723996	1.9	3.18677	2.8	0.016	0.40295	-3.079
13294	NM_005534.3	3460	IFNGR2	2.1	5.85262	2.8	0.016	0.40295	-3.398
13922	NM_006963.4	7570	ZNF22	-0.72	6.49207	-2.8	0.016	0.40295	-3.494
2251	NM_001017981.1	200312	RNF215	0.94	2.90685	2.8	0.016	0.40295	-3.146
19158	NM_206920.2	158056	MAMDC4	1.3	3.99622	2.8	0.016	0.40295	-3.324
12784	NM_004479.3	2529	FUT7	0.96	4.38679	2.8	0.016	0.40295	-3.25
24002	NR_073177.1	100996455	LOC100996455	3.8	-0.28786	2.8	0.016	0.40295	-3.003
19779	NR_003187.3	654817	NCF1C	2.2	5.83852	2.8	0.016	0.40295	-3.416
22081	NR_034126.1	100129269	LINC01160	2.7	-1.55183	2.8	0.017	0.40295	-3.01
27262	XM_017005439.1	107985778	LOC107985778	-3.2	-1.36514	-2.7	0.017	0.40295	-3.085
23854	NR_047648.1	9103	FCGR2C	1.8	6.26908	2.7	0.017	0.40295	-3.505
4277	XM_011529221.2	284759	SIRPB2	2.9	-0.65213	2.7	0.017	0.40295	-2.957
11243	XM_006721623.3	100996842	LOC100996842	-2	-0.34703	-2.7	0.017	0.40295	-2.955
22657	NR_037931.1	100286979	ANAPC1P1	-1.4	2.74228	-2.7	0.017	0.40295	-3.14
2713	NM_001037494.1	8655	DYNLL1	-1.4	0.4704	-2.7	0.017	0.40295	-2.975
11816	XM_011524796.1	3965	LGALS9	1.7	2.7426	2.7	0.017	0.40295	-3.125
16541	NM_024092.2	79073	TMEM109	-0.63	7.97892	-2.7	0.017	0.40295	-3.593
8281	NM_174887.3	90410	IFT20	2.1	-0.15332	2.7	0.017	0.40295	-2.95
26895	NR_135695.1	102724760	LOC102724760	-1	3.60126	-2.7	0.017	0.40295	-3.191
14150	NM_012276.4	23547	LILRA4	2.4	3.76349	2.7	0.017	0.40295	-3.224
26894	NR_135694.1	388077	IGHV1OR15-1	-1	3.60185	-2.7	0.017	0.40295	-3.191
1491	XR_243927.2	3191	HNRNPL	0.88	2.24377	2.7	0.017	0.40295	-3.128
12282	XM_017029777.1	7317	UBA1	0.68	4.23489	2.7	0.017	0.4036	-3.368
14222	NM_012413.3	25797	QPCT	2.1	4.15548	2.7	0.017	0.4036	-3.319
15552	NM_018351.3	55785	FGD6	1.4	3.28955	2.7	0.017	0.4036	-3.246
11412	XM_017009403.1	2966	GTF2H2	0.89	4.40941	2.7	0.017	0.4036	-3.395
3750	XM_017017085.1	10235	RASGRP2	1	2.7209	2.7	0.018	0.4036	-3.184
521	NM_000552.4	7450	VWF	2.1	0.50001	2.7	0.018	0.4036	-2.96
4386	XM_011528210.1	6813	STXBP2	1.6	4.23251	2.7	0.018	0.4036	-3.348
336	NM_000358.2	7045	TGFBI	2.1	7.21151	2.7	0.018	0.4036	-3.583
2132	NM_015921.2	51596	CUTA	-0.78	4.54381	-2.7	0.018	0.4036	-3.388
246	NM_000265.5	653361	NCF1	2.5	4.32379	2.7	0.018	0.4036	-3.347
9927	XM_017010056.1	9337	CNOT8	2.2	-0.08925	2.7	0.018	0.4036	-2.977
3521	NM_001304457.1	10990	LILRB5	1.9	2.29926	2.7	0.018	0.4036	-3.188
6487	NM_001174103.1	124923	RSKR	0.83	4.37629	2.7	0.018	0.4036	-3.405
7631	NM_018210.3	55739	NAXD	1.3	0.89689	2.7	0.018	0.4036	-3.023
10975	NM_001320384.1	8209	GATD3A	2.1	-0.60991	2.7	0.018	0.4036	-2.998
5633	XM_011509099.2	10903	MTMR11	3.6	1.18026	2.7	0.018	0.4036	-2.975
22396	NR_036573.1	155060	LOC155060	1.1	4.61689	2.7	0.018	0.40374	-3.428
24126	NR_103714.2	100289124	FAM27E2	-2.8	-1.58161	-2.7	0.018	0.40374	-3.113
26182	NR_130107.1	102723099	GHET1	-1.8	-0.12198	-2.7	0.018	0.40374	-3.013
6361	XM_017022910.1	115992	RNF166	1	7.46732	2.7	0.018	0.40374	-3.656
14190	XR_001743336.1	26268	FBXO9	0.84	4.18696	2.7	0.018	0.40374	-3.417
14952	NM_015672.1	85376	RIMBP3	-1.4	1.99104	-2.7	0.018	0.40374	-3.121
20016	NR_003700.1	375133	PI4KAP2	0.73	6.23293	2.7	0.018	0.40374	-3.592
9362	XM_011518311.2	158405	KIAA1958	0.82	2.80625	2.7	0.018	0.40374	-3.282
11308	XM_017023545.1	64174	DPEP2	1.7	2.39511	2.7	0.018	0.40374	-3.195
12476	NM_003749.2	8660	IRS2	1.4	6.96683	2.7	0.018	0.40374	-3.588
16810	NM_030579.2	80777	CYB5B	-0.63	6.79145	-2.7	0.019	0.40374	-3.633
21949	NR_033908.1	100288069	LOC100288069	1.1	3.80657	2.7	0.019	0.40374	-3.383
12899	XM_006718940.3	9159	PCSK7	0.82	3.6522	2.7	0.019	0.40374	-3.39
2302	NM_006118.3	10456	HAX1	-1.2	1.72235	-2.7	0.019	0.40374	-3.102
9671	XM_011525475.2	9267	CYTH1	0.76	6.20349	2.7	0.019	0.40374	-3.621
10654	XM_011544554.2	51312	SLC25A37	1.4	4.72704	2.7	0.019	0.40374	-3.487
3533	NM_006669.6	10859	LILRB1	-1.2	3.35945	-2.7	0.019	0.40374	-3.427
19616	NR_002934.3	619207	SCART1	1.8	2.91026	2.7	0.019	0.40374	-3.222
11928	NM_002557.3	5016	OVGP1	0.98	2.70411	2.7	0.019	0.40374	-3.258
9689	NR_120593.1	11098	PRSS23	-1.1	2.08276	-2.7	0.019	0.40374	-3.361
12692	NM_004271.3	9450	LY86	2.1	4.00415	2.7	0.019	0.40374	-3.396
11631	NM_002003.3	2219	FCN1	2.1	9.18113	2.7	0.019	0.40374	-3.731
15867	NM_020223.3	56975	FAM20C	4.7	-0.55679	2.7	0.019	0.40374	-3.176
22633	NR_037884.1	100507053	LOC100507053	1.4	1.41389	2.7	0.019	0.40374	-3.138
13083	NM_005127.2	9976	CLEC2B	-0.64	7.89066	-2.7	0.019	0.40374	-3.715
15069	XR_001752042.1	9894	TELO2	1.8	1.05764	2.7	0.019	0.40374	-3.053
9890	XM_011515566.1	83637	ZMIZ2	1.6	2.24872	2.7	0.019	0.40374	-3.275
21008	NR_028322.1	100132287	LOC100132287	1.5	7.62685	2.7	0.019	0.40374	-3.704
11558	XM_017014267.1	1318	SLC31A2	2.5	1.23612	2.7	0.019	0.40374	-3.063
16761	NM_025106.3	80176	SPSB1	-1.2	4.34321	-2.7	0.019	0.40374	-3.443
9690	NM_014168.3	29081	METTL5	-1.8	0.83593	-2.7	0.02	0.40374	-3.051
140	NM_000156.5	2593	GAMT	-1.2	2.13315	-2.7	0.02	0.40374	-3.171
19739	NR_003064.2	23615	PYY2	2.7	-1.2718	2.7	0.02	0.40374	-3.146
19504	NR_002712.1	3580	CXCR2P1	1.4	3.60583	2.7	0.02	0.40374	-3.398
8175	NM_001258376.1	58513	EPS15L1	-0.69	3.91506	-2.7	0.02	0.40374	-3.461
7804	NM_003363.3	7375	USP4	1	1.44623	2.7	0.02	0.40374	-3.137
10565	NM_001316919.1	51030	TVP23B	1.4	0.11581	2.7	0.02	0.40374	-3.069
18235	NM_152889.2	166012	CHST13	2.3	2.39708	2.7	0.02	0.40374	-3.173
13429	NM_005849.3	10261	IGSF6	2	4.2375	2.7	0.02	0.40374	-3.444
20382	NR_024386.2	440456	PLEKHM1P1	0.67	7.07168	2.7	0.02	0.40401	-3.725
24869	NR_109952.1	101927051	LOC101927051	-2.8	0.4238	-2.7	0.02	0.40401	-3.062
6643	NM_013373.3	29801	ZDHHC8	0.72	5.58274	2.6	0.02	0.40618	-3.639
13410	NM_005797.3	10205	MPZL2	1.9	1.21011	2.6	0.02	0.40618	-3.097
18161	NM_152600.2	163033	ZNF579	1.5	1.18238	2.6	0.02	0.40618	-3.107
25772	NR_123722.1	105369154	PKD1P6-NPIPP1	0.5	7.47067	2.6	0.021	0.40618	-3.76
22566	NR_037608.1	100526830	SLX1A-SULT1A3	0.98	2.73413	2.6	0.021	0.40618	-3.358
19973	NR_003610.1	283970	PDXDC2P-NPIPB14P	1	5.93925	2.6	0.021	0.40618	-3.69
26213	NR_130745.1	100288778	WASH8P	0.55	8.17509	2.6	0.021	0.40618	-3.79
12222	NM_172208.2	6892	TAPBP	0.88	4.99398	2.6	0.021	0.40618	-3.623
20688	NR_026938.2	221442	ADCY10P1	1.7	3.22168	2.6	0.021	0.40618	-3.402
20284	NR_027646.1	84852	ATP1A1-AS1	-1.7	-1.82545	-2.6	0.021	0.40618	-3.096
3692	XM_011538483.1	51564	HDAC7	1.5	1.96196	2.6	0.021	0.40618	-3.228
14596	NM_014661.3	9679	FAM53B	-0.55	9.61085	-2.6	0.021	0.40618	-3.834
2931	NM_001040168.1	3955	LFNG	2.3	-0.59484	2.6	0.021	0.40618	-3.096
32341	XR_001755602.1	105377205	LOC105377205	3.1	-1.95475	2.6	0.021	0.40618	-3.338
17717	NM_138434.2	113763	ZBED6CL	-0.55	5.63566	-2.6	0.021	0.40618	-3.674
11524	NM_001800.3	1032	CDKN2D	-1	2.55061	-2.6	0.021	0.40618	-3.34
14679	NM_014899.3	22836	RHOBTB3	-1.3	0.75847	-2.6	0.021	0.40618	-3.208
13725	XM_017001275.1	3964	LGALS8	0.79	2.80574	2.6	0.021	0.40618	-3.387
9750	NM_001297597.1	23309	SIN3B	1.1	1.73303	2.6	0.021	0.40618	-3.266
8262	XM_011518843.1	55357	TBC1D2	1.6	1.29521	2.6	0.021	0.40618	-3.176
8289	XM_017021450.1	55778	ZNF839	0.99	2.965	2.6	0.021	0.40618	-3.445
20179	NR_015453.2	317648	NOP14-AS1	-0.57	5.10335	-2.6	0.021	0.40618	-3.661
15993	NM_020728.2	57488	ESYT2	-0.64	9.10901	-2.6	0.021	0.40618	-3.845
21011	NR_028326.1	100133161	LINC01001	1.6	7.51087	2.6	0.021	0.40618	-3.793
17429	NM_052875.4	112936	VPS26B	-0.58	8.29989	-2.6	0.022	0.40618	-3.84
17013	NM_032048.2	84034	EMILIN2	1.5	5.71352	2.6	0.022	0.40618	-3.689
11401	NM_001493.2	2664	GDI1	0.78	7.64518	2.6	0.022	0.40618	-3.816
20287	NR_024129.1	100188953	LINC00092	-1.5	1.92258	-2.6	0.022	0.40618	-3.317
8951	NM_006795.3	10938	EHD1	-1.3	1.89627	-2.6	0.022	0.40618	-3.303
17655	XM_017000347.1	140609	NEK7	-1.6	0.59321	-2.6	0.022	0.40618	-3.157
22567	NR_037609.1	100526831	SLX1B-SULT1A4	0.96	2.71376	2.6	0.022	0.40618	-3.413
17889	NM_144994.7	200539	ANKRD23	0.99	3.7668	2.6	0.022	0.40618	-3.564
14618	XM_017020257.1	9735	KNTC1	2.5	-1.22304	2.6	0.022	0.40618	-3.229
2728	NM_001959.3	1933	EEF1B2	-1.2	1.2709	-2.6	0.022	0.40618	-3.207
13986	NM_007153.3	7757	ZNF208	3.8	1.56185	2.6	0.022	0.40618	-3.147
30212	XR_001746837.1	107987095	LOC107987095	-1.1	2.3725	-2.6	0.022	0.40618	-3.34
15786	NM_019111.4	3122	HLA-DRA	1.5	12.4127	2.6	0.022	0.40618	-3.942
20105	NR_006881.1	780853	SNORD3C	-0.86	3.04341	-2.6	0.022	0.40618	-3.428
11553	NM_001853.3	1299	COL9A3	3.9	-0.67825	2.6	0.022	0.40618	-3.281
5010	NM_001136498.1	284106	CISD3	-0.63	6.72321	-2.6	0.022	0.40618	-3.818
3224	XM_017027016.1	56928	SPPL2B	1	4.78945	2.6	0.022	0.40618	-3.672
14855	NM_182706.4	23513	SCRIB	1.6	0.25285	2.6	0.022	0.40618	-3.199
27222	XM_011545416.2	643680	MS4A4E	3.7	-1.0647	2.6	0.023	0.40618	-3.286
19244	XR_001746294.1	401563	C9orf139	2.9	-0.00246	2.6	0.023	0.40618	-3.165
20938	NR_027504.1	11209	MST1P2	1.7	2.7898	2.6	0.023	0.40618	-3.446
26316	NR_132119.1	441124	GTF2IP20	0.95	4.87507	2.6	0.023	0.40618	-3.685
5218	NM_001142864.3	9780	PIEZO1	0.44	8.83256	2.6	0.023	0.40618	-3.901
18068	NM_152374.1	127703	C1orf216	-0.66	5.60181	-2.6	0.023	0.40618	-3.77
15219	NM_016608.1	51309	ARMCX1	1.6	0.86255	2.6	0.023	0.40618	-3.185
22074	NR_034115.1	729178	STXBP5-AS1	1.3	1.27442	2.6	0.023	0.40618	-3.257
11788	NM_002267.3	3839	KPNA3	-2.6	-0.3648	-2.6	0.023	0.40618	-3.274
20387	NR_024394.1	154822	LINC00689	4.5	-0.3554	2.6	0.023	0.40618	-3.29
12162	NM_003054.4	6571	SLC18A2	2.6	1.33403	2.6	0.023	0.40618	-3.179
21012	NR_028327.1	100133331	LOC100133331	1.4	7.62454	2.6	0.023	0.40618	-3.869
2595	NM_001033053.2	22861	NLRP1	1	4.95375	2.6	0.023	0.40618	-3.708
16987	NM_031950.3	83888	FGFBP2	-1	9.53872	-2.6	0.023	0.40618	-3.949
17097	NM_032346.1	84306	PDCD2L	-0.91	2.66449	-2.6	0.023	0.40618	-3.422
18012	NM_148962.4	165140	OXER1	3.4	1.0925	2.6	0.023	0.40618	-3.183
10370	XM_017005750.1	152002	XXYLT1	1.6	0.92038	2.6	0.023	0.40618	-3.239
21798	NR_033267.1	100335030	LOC100335030	-1.6	0.81373	-2.6	0.023	0.40618	-3.198
1754	XM_006724338.3	8459	TPST2	-0.86	6.60467	-2.6	0.023	0.40618	-3.866
31796	XR_001753035.1	107985050	LOC107985050	2.5	-0.84086	2.6	0.023	0.40618	-3.25
11954	NM_002612.3	5166	PDK4	1.7	3.91813	2.6	0.023	0.40618	-3.578
10135	NM_001303513.1	57595	PDZD4	1.1	3.2438	2.6	0.024	0.40618	-3.616
25789	NR_125375.1	100288152	SLC9A3-AS1	2.1	3.55071	2.6	0.024	0.40618	-3.566
21182	NR_029637.1	407008	MIR223	2.4	0.84751	2.6	0.024	0.40618	-3.208
17684	NM_138353.2	90379	DCAF15	0.65	6.61942	2.6	0.024	0.40618	-3.87
15584	XM_005271004.3	55356	SLC22A15	2.3	-0.69211	2.6	0.024	0.40618	-3.203
19838	NR_003266.2	220729	LOC220729	0.69	4.72018	2.6	0.024	0.40618	-3.727
5949	XM_006723831.3	57091	CASS4	-0.89	3.405	-2.6	0.024	0.40618	-3.566
17465	NM_052960.2	116362	RBP7	1.9	3.41649	2.6	0.024	0.40618	-3.54
2512	NM_032714.2	64423	INF2	2.2	0.63865	2.6	0.024	0.40618	-3.209
17528	NM_080387.4	338339	CLEC4D	2.2	1.59759	2.6	0.024	0.40618	-3.268
35951	XR_944033.2	105370569	LOC105370569	1.2	1.45682	2.6	0.024	0.40618	-3.354
6814	XM_005256521.2	2027	ENO3	1.3	1.09547	2.6	0.024	0.40618	-3.37
19945	NR_003554.1	220594	USP32P2	1.2	5.18052	2.5	0.024	0.40618	-3.763
12699	NM_004283.3	9545	RAB3D	1.3	6.21424	2.5	0.024	0.40618	-3.841
16524	NM_024042.3	79006	METRN	-0.87	4.24196	-2.5	0.024	0.40618	-3.686
32520	XR_001756169.1	107987398	LOC107987398	1.5	5.35877	2.5	0.024	0.40618	-3.805
27804	XR_001738173.1	107985124	LOC107985124	3.4	-0.87536	2.5	0.024	0.40618	-3.291
3180	XM_017012570.1	6916	TBXAS1	1.3	1.41068	2.5	0.024	0.40618	-3.289
22940	NR_038966.1	100506585	LOC100506585	2.1	1.97799	2.5	0.024	0.40618	-3.365
15311	NM_017619.3	55599	RNPC3	0.95	4.81634	2.5	0.025	0.40618	-3.759
6940	NM_001300849.1	23396	PIP5K1C	1.1	1.63188	2.5	0.025	0.40618	-3.407
15504	XR_941613.1	55213	RCBTB1	1.2	1.85532	2.5	0.025	0.40618	-3.42
16497	NM_023083.3	11132	CAPN10	0.73	3.60201	2.5	0.025	0.40618	-3.621
15709	NM_018941.3	2055	CLN8	0.91	6.07704	2.5	0.025	0.40618	-3.851
18975	NM_198455.2	23145	SSPO	2.6	0.44958	2.5	0.025	0.40618	-3.241
8580	NM_001276501.1	63940	GPSM3	-0.48	8.36694	-2.5	0.025	0.40618	-3.966
26050	NR_126059.1	203414	LINC01560	-0.99	2.27501	-2.5	0.025	0.40618	-3.406
9926	XM_011527241.2	6625	SNRNP70	1.6	4.74561	2.5	0.025	0.40618	-3.759
20705	NR_026961.1	284837	AATBC	2.9	3.22485	2.5	0.025	0.40618	-3.566
23397	NR_040071.1	100131096	TNRC6C-AS1	0.74	5.05447	2.5	0.025	0.40618	-3.79
10868	NM_021903.2	2550	GABBR1	2.2	3.54247	2.5	0.025	0.40618	-3.593
18833	NM_182498.3	126299	ZNF428	-0.59	6.14274	-2.5	0.025	0.40618	-3.883
11231	NR_136303.1	57536	KIAA1328	1.9	-0.28704	2.5	0.025	0.40618	-3.24
2131	NM_005163.2	207	AKT1	1.5	1.1173	2.5	0.025	0.40618	-3.36
752	NM_000820.3	2621	GAS6	2.9	2.1594	2.5	0.025	0.40618	-3.293
27070	XM_006723904.3	102724023	GATD3B	1.9	-0.39916	2.5	0.025	0.40618	-3.242
2137	NM_001014440.3	440836	ODF3B	2.7	4.30589	2.5	0.025	0.40618	-3.665
20558	NR_026752.1	84809	CROCCP2	0.78	6.25567	2.5	0.025	0.40618	-3.9
13644	NM_006320.4	10424	PGRMC2	-0.49	6.54232	-2.5	0.025	0.40618	-3.906
