# Supplementary material for: CTLA4 protects against maladaptive cytotoxicity during the differentiation of effector and follicular CD4+ T cells
Source: Cell Mol Immunol. 2023 May 9;20(7):777–93. doi: 10.1038/s41423-023-01027-8 (PMC10166697; doi:10.1038/s41423-023-01027-8)
Supplement: Supplementary file 5 — Supplementary table 5 [file 41423_2023_1027_MOESM5_ESM.xlsx]

## Sheet: Sheet1
Supplementary Table 5. Gene expression comparison between CD57- CD4+ TEM and CD57+ CD8+ (Top 500).
	RefseqID	EntrezID	Sym	logFC	AveExpr	t	P.Value	adj.P.Val	B
18294	NM_153350.3	146330	FBXL16	4.5	4.20385	12.6176	1.2e-08	9.8e-05	10.0521
19923	NR_003367.3	5820	PVT1	4.2	3.3306	11.4447	3.9e-08	0.00016	8.7496
578	NM_000616.4	920	CD4	4.4	4.73629	11.0477	5.9e-08	0.00016	8.4456
11886	NM_002467.4	4609	MYC	4.3	5.26406	10.3612	1.2e-07	0.00025	8.0425
16820	NM_030636.2	80820	EEPD1	3.4	3.17297	9.88121	2.2e-07	0.0003	7.3415
4573	NM_015559.2	26040	SETBP1	-3.3	5.77712	-9.85611	2.2e-07	0.0003	7.4791
20359	NR_024344.1	283174	MIR4697HG	3.1	3.15167	9.65583	2.8e-07	0.00032	7.132
16987	NM_031950.3	83888	FGFBP2	-4.1	9.53872	-9.4214	3.7e-07	0.00034	6.9966
19202	NM_207360.2	340152	ZC3H12D	2.6	6.01858	9.42006	3.7e-07	0.00034	7.0071
15214	NM_016591.2	51301	GCNT4	4	3.89252	9.06494	5.8e-07	0.00037	6.5509
7749	NM_001244.3	944	TNFSF8	3.3	5.47756	9.0461	5.9e-07	0.00037	6.5576
20219	NR_023382.1	401303	ZNF815P	2.2	4.62931	8.99444	6.3e-07	0.00037	6.4924
25288	NR_110796.1	102724246	TTC39C-AS1	4.6	0.69565	8.97239	6.5e-07	0.00037	5.5701
6559	XM_011533164.2	926	CD8B	-5.8	1.79436	-8.97229	6.5e-07	0.00037	5.7123
1970	NM_001012279.2	387104	SOGA3	2.6	2.22932	8.84937	7.6e-07	0.00037	6.1628
12521	NM_003840.4	8793	TNFRSF10D	3.6	4.1271	8.8305	7.8e-07	0.00037	6.2452
11334	NM_001335.3	1521	CTSW	-2.9	8.30382	-8.82082	7.9e-07	0.00037	6.2559
12733	NM_004367.5	1235	CCR6	7.6	-1.78068	8.68176	9.4e-07	0.00042	2.8311
16701	NM_024830.3	79888	LPCAT1	-2.2	9.03139	-8.54821	1.1e-06	0.00047	5.8955
34341	XR_931426.2	105369151	LOC105369151	3.1	3.48433	8.23989	1.7e-06	0.00068	5.5212
12431	NM_003650.3	8530	CST7	-2.9	9.02784	-8.12667	1.9e-06	0.00075	5.3343
2667	NM_001035254.2	399665	FAM102A	2.8	4.18602	7.80925	3e-06	0.0011	4.9723
22111	NR_034163.1	645700	ZNF890P	2.4	2.61327	7.68251	3.6e-06	0.0013	4.7802
17452	NM_052932.2	114908	TMEM123	1.6	10.2793	7.5461	4.3e-06	0.0014	4.4924
20465	NR_024569.1	100130872	LOC100130872	-2.9	5.64712	-7.50812	4.6e-06	0.0014	4.5608
16858	NM_030806.3	81563	C1orf21	-3.4	7.1127	-7.49974	4.6e-06	0.0014	4.5152
11276	XM_005256213.3	8717	TRADD	2	3.78166	7.47141	4.8e-06	0.0014	4.5139
12600	NM_004064.4	1027	CDKN1B	1.3	9.74772	7.41231	5.3e-06	0.0015	4.3036
26894	NR_135694.1	388077	IGHV1OR15-1	2.2	3.60185	7.33471	5.9e-06	0.0016	4.3179
26895	NR_135695.1	102724760	LOC102724760	2.2	3.60126	7.32081	6e-06	0.0016	4.2983
12784	NM_004479.3	2529	FUT7	2.5	4.38679	7.30686	6.1e-06	0.0016	4.2812
16677	NM_024758.4	79814	AGMAT	3.6	2.66465	7.18458	7.3e-06	0.0018	4.0839
11	NM_000024.5	154	ADRB2	-2.8	6.74693	-7.18231	7.3e-06	0.0018	4.063
31273	XR_001750901.1	107984658	LOC107984658	-1.9	7.79343	-7.13428	7.9e-06	0.0019	3.9491
18682	NM_178496.3	151963	MB21D2	5.7	1.64093	7.11912	8.1e-06	0.0019	3.5753
6809	XM_017004096.1	3987	LIMS1	3.2	2.19621	7.07413	8.6e-06	0.0019	3.8863
60	NM_000074.2	959	CD40LG	7.3	5.04454	7.00351	9.6e-06	0.002	3.6947
27797	XR_001738164.1	105379827	LOC105379827	6.8	-0.7401	7.00074	9.6e-06	0.002	1.7591
3501	NM_001307978.1	129293	TRABD2A	2.5	5.11615	6.99508	9.7e-06	0.002	3.7972
13279	XM_017005687.1	1233	CCR4	6.6	-0.06818	6.97443	1e-05	0.002	2.5858
13328	NM_005601.3	4818	NKG7	-3.5	5.92613	-6.90138	1.1e-05	0.0022	3.6872
17613	XM_011513274.2	89857	KLHL6	2.6	2.88464	6.87957	1.2e-05	0.0022	3.6706
11665	NM_002072.4	2776	GNAQ	2.7	3.88815	6.75833	1.4e-05	0.0026	3.5014
11979	NM_002664.2	5341	PLEK	-2.4	9.6659	-6.71982	1.5e-05	0.0026	3.279
22023	NR_034004.1	100132741	LOC100132741	4.2	-0.94908	6.70862	1.5e-05	0.0026	2.9028
17490	NM_053282.4	117157	SH2D1B	-4.4	4.41945	-6.70143	1.5e-05	0.0026	3.4188
28526	XR_001740634.1	107986073	LOC107986073	7.2	-1.72035	6.62948	1.7e-05	0.0028	1.457
16572	NM_024329.5	79180	EFHD2	-2.4	5.19862	-6.61923	1.7e-05	0.0028	3.2794
22024	NR_034005.1	441501	LINC00891	4.2	-0.95187	6.60942	1.7e-05	0.0028	2.7854
15567	NM_018378.2	55336	FBXL8	2.4	3.45147	6.60743	1.7e-05	0.0028	3.2768
26284	NR_131905.1	440067	CASP1P2	7.6	-0.87466	6.60373	1.8e-05	0.0028	1.452
22358	NR_036488.1	100499467	LINC00673	5.8	-2.17664	6.52812	2e-05	0.003	1.3269
15216	NM_016602.2	2826	CCR10	3.5	1.22891	6.51068	2e-05	0.003	3.0759
3440	NM_001080482.2	389813	AJM1	-2.5	5.37224	-6.50948	2e-05	0.003	3.1018
3959	XM_017008794.1	8821	INPP4B	2	6.31077	6.50862	2e-05	0.003	2.9957
16934	NM_031412.2	23710	GABARAPL1	-2	7.39499	-6.49151	2.1e-05	0.003	2.9719
4913	NM_001243425.1	125488	TTC39C	2.2	2.21287	6.36592	2.5e-05	0.0036	2.9179
20690	NR_026943.1	642852	LINC00205	1.6	4.2351	6.35749	2.6e-05	0.0036	2.8757
16484	NM_023016.3	65124	SOWAHC	3.2	2.52405	6.29661	2.8e-05	0.0038	2.8034
11784	NM_002260.3	3822	KLRC2	-5.7	2.55593	-6.28535	2.9e-05	0.0038	2.4334
808	NM_000878.3	3560	IL2RB	-1.7	9.72671	-6.28439	2.9e-05	0.0038	2.5764
2838	NM_001039664.1	8718	TNFRSF25	3.2	3.49047	6.27145	2.9e-05	0.0038	2.7781
2243	NM_001017970.2	161291	TMEM30B	2	3.08255	6.24104	3.1e-05	0.0039	2.7097
10346	XR_931756.2	145864	HAPLN3	6.7	1.89015	6.24043	3.1e-05	0.0039	2.2295
13880	NM_006875.3	11040	PIM2	1.6	7.41955	6.23514	3.1e-05	0.0039	2.5347
10665	XM_017013964.1	91782	CHMP7	2.5	2.74191	6.21838	3.2e-05	0.0039	2.6982
14137	NM_012232.5	284119	CAVIN1	6.5	-1.44481	6.21333	3.2e-05	0.0039	1.0723
14665	NM_014840.2	9891	NUAK1	-5.3	4.50025	-6.20365	3.3e-05	0.0039	2.6619
18846	XM_017005760.1	152100	CMC1	-3.3	3.13691	-6.16914	3.5e-05	0.004	2.6168
17590	NM_080826.1	140862	ISM1	7.4	-1.09739	6.12704	3.7e-05	0.0043	1.0656
12225	XM_011542053.2	6920	TCEA3	5.7	-1.98166	6.10508	3.8e-05	0.0044	0.9083
28233	XR_001739579.1	107985909	LOC107985909	8.9	0.28192	6.02469	4.4e-05	0.0049	0.9805
12470	NM_003737.3	8642	DCHS1	2.8	3.73492	5.89757	5.4e-05	0.0059	2.1485
18367	NM_172037.4	157506	RDH10	-1.5	5.30083	-5.87099	5.6e-05	0.0059	2.0708
17761	NM_138788.3	120224	TMEM45B	5.8	-1.93892	5.86829	5.6e-05	0.0059	0.764
29788	XR_001745360.1	107986848	LOC107986848	-3.6	3.3854	-5.85962	5.7e-05	0.0059	2.0907
13715	NM_006470.3	10626	TRIM16	1.6	3.6379	5.85784	5.7e-05	0.0059	2.0993
35920	XR_943841.2	105370485	LOC105370485	6.8	-0.59204	5.8539	5.8e-05	0.0059	0.7774
20506	NR_026594.1	653687	FAM226B	2.2	2.41498	5.84314	5.9e-05	0.0059	2.1209
20507	NR_026595.2	203429	FAM226A	2.2	2.41498	5.84314	5.9e-05	0.0059	2.1209
4210	XM_017022206.1	4240	MFGE8	2.9	1.75738	5.80727	6.2e-05	0.0062	2.0531
7578	XM_011514699.2	54438	GFOD1	-2.7	5.04493	-5.80067	6.3e-05	0.0062	2.0083
16632	NM_024637.4	79690	GAL3ST4	3.5	0.62668	5.75374	6.8e-05	0.0066	1.7154
12702	NM_004289.6	9603	NFE2L3	2.3	4.72162	5.71531	7.3e-05	0.007	1.8204
36494	XR_947931.2	105369441	LOC105369441	6.6	-1.05333	5.66252	7.9e-05	0.0075	0.5731
9069	NM_001282941.1	219790	RTKN2	6	-1.60441	5.66079	7.9e-05	0.0075	0.5788
14450	NM_014312.3	23584	VSIG2	5.2	-2.55193	5.63715	8.3e-05	0.0077	0.4225
22942	NR_038968.1	286442	LINC01281	6.2	-1.893	5.62962	8.4e-05	0.0077	0.5223
12314	NM_003399.5	7512	XPNPEP2	-3.1	3.48847	-5.6147	8.6e-05	0.0078	1.7622
14697	NM_014936.4	22875	ENPP4	-2.1	7.08803	-5.6028	8.8e-05	0.0078	1.5261
20427	NR_024464.2	100188949	LINC00426	1.4	4.48719	5.60244	8.8e-05	0.0078	1.607
21896	NR_033851.1	221756	SERPINB9P1	2.1	2.99982	5.57729	9.1e-05	0.008	1.653
22787	NR_038402.1	100507387	LOC100507387	5.5	-1.11073	5.55241	9.5e-05	0.0083	0.3922
11723	NM_002167.4	3399	ID3	3.7	2.53732	5.52982	9.9e-05	0.0085	1.627
361	NM_000383.3	326	AIRE	4.8	-1.57272	5.51244	0.0001	0.0085	0.5848
11982	NM_002668.2	5355	PLP2	1.7	7.75624	5.51194	0.0001	0.0085	1.3252
13118	NM_005201.3	1237	CCR8	5.8	-1.01826	5.50324	0.0001	0.0085	1.0189
4439	NM_015344.2	23484	LEPROTL1	1.4	7.32355	5.4979	0.0001	0.0085	1.3002
11525	NM_001802.1	1039	CDR2	1.5	6.9734	5.49114	0.00011	0.0085	1.3004
394	NM_000417.2	3559	IL2RA	5	-1.6407	5.48951	0.00011	0.0085	0.4933
15848	NM_020163.1	56920	SEMA3G	7.4	-0.45111	5.48392	0.00011	0.0085	0.4507
1754	XM_006724338.3	8459	TPST2	-2	6.60467	-5.45308	0.00011	0.0089	1.2957
11425	NM_001552.2	3487	IGFBP4	3.8	1.46393	5.42818	0.00012	0.0092	1.4195
4629	NM_001166119.1	51176	LEF1	2.5	2.1326	5.42048	0.00012	0.0092	1.4362
13552	NM_006108.3	10418	SPON1	5.9	-1.178	5.41604	0.00012	0.0092	0.3475
9978	NM_001301716.1	1236	CCR7	5.7	-1.64279	5.4105	0.00012	0.0092	0.2698
28741	XR_001741432.1	101927613	LOC101927613	4.3	-0.06551	5.40291	0.00012	0.0092	1.0797
14061	NM_007360.3	22914	KLRK1	-7.7	0.54239	-5.40009	0.00012	0.0092	0.023
15579	NM_018407.4	55353	LAPTM4B	1.7	2.9762	5.39097	0.00013	0.0093	1.3697
20684	NR_026932.1	282997	PDCD4-AS1	1.3	4.56519	5.37836	0.00013	0.0094	1.2501
15222	NM_016616.4	51314	NME8	-4.3	3.38104	-5.36842	0.00013	0.0095	1.2461
16664	NM_024709.4	79762	C1orf115	3	2.0256	5.36099	0.00013	0.0095	1.346
3268	NM_001286814.1	25816	TNFAIP8	5.4	-2.0565	5.34229	0.00014	0.0097	0.227
8714	NM_001278515.1	220158	GTSCR1	5.8	-2.09376	5.32223	0.00014	0.01	0.1801
20985	NR_028045.1	10748	KLRA1P	-4	3.42082	-5.31185	0.00014	0.01	1.26
24157	NR_103776.1	100506915	CHRM3-AS2	4	2.33657	5.3088	0.00014	0.01	1.2739
13314	NM_005567.3	3959	LGALS3BP	3.5	4.59571	5.30683	0.00014	0.01	1.1476
10336	NM_004537.5	4673	NAP1L1	1.1	6.70502	5.30288	0.00015	0.01	0.9947
14539	NM_014505.5	27345	KCNMB4	4	0.1123	5.28902	0.00015	0.01	0.7284
4201	XM_006724533.2	50943	FOXP3	5.9	-2.19817	5.28068	0.00015	0.01	0.1839
12493	NM_003783.3	8707	B3GALT2	6.5	-2.80265	5.27409	0.00015	0.01	0.1777
7163	NM_001199805.1	100528032	KLRC4-KLRK1	-7	-0.13546	-5.25428	0.00016	0.01	-0.1222
18965	NM_198321.3	55568	GALNT10	-1.2	8.51159	-5.24861	0.00016	0.01	0.8572
34135	XR_930251.2	105376220	LOC105376220	-1.8	3.47348	-5.22139	0.00017	0.011	1.1143
12476	NM_003749.2	8660	IRS2	2.8	6.96683	5.21001	0.00017	0.011	0.8447
5448	NM_001145108.1	4753	NELL2	4	0.22462	5.19609	0.00018	0.011	0.9852
18568	NM_175875.4	147912	SIX5	-2.4	2.18258	-5.19404	0.00018	0.011	1.069
2512	NM_032714.2	64423	INF2	4.1	0.63865	5.16074	0.00019	0.012	0.7751
25517	NR_120458.1	100507195	LINC02384	-4.1	4.78429	-5.1465	0.00019	0.012	0.9771
4680	XM_011533990.2	6304	SATB1	1.8	3.43112	5.13367	0.0002	0.012	0.907
721	NM_000789.3	1636	ACE	5.8	0.35361	5.09702	0.00021	0.013	0.388
28232	XR_001739578.1	101928152	LOC101928152	5.3	-2.34512	5.09342	0.00021	0.013	-0.098
16906	XR_001746387.1	81873	ARPC5L	-1.5	5.8003	-5.08423	0.00021	0.013	0.7037
14330	NM_013431.2	8302	KLRC4	-5.4	2.51768	-5.07928	0.00021	0.013	0.835
13528	XM_011510489.2	10316	NMUR1	-3.7	4.24181	-5.05942	0.00022	0.013	0.8574
12937	NM_004807.2	9394	HS6ST1	-1.4	6.25621	-5.05114	0.00023	0.013	0.6067
4767	XM_011543607.2	6932	TCF7	2.6	3.60219	5.03072	0.00023	0.014	0.6739
13519	NM_006039.4	9902	MRC2	5.2	-0.39208	5.02977	0.00023	0.014	0.0407
7911	NM_001256071.2	57674	RNF213	-1.3	5.12401	-5.02069	0.00024	0.014	0.6418
27442	XM_017025492.1	105371932	LOC105371932	2	2.89832	5.01478	0.00024	0.014	0.7124
11803	NM_002286.5	3902	LAG3	-2.3	2.70259	-5.00963	0.00024	0.014	0.7826
2326	NM_001024401.2	388228	SBK1	-1.6	4.66882	-4.98832	0.00025	0.014	0.5865
3533	NM_006669.6	10859	LILRB1	-4.1	3.35945	-4.96264	0.00026	0.015	0.7041
36348	XR_947118.2	105376892	LOC105376892	4.3	-1.39576	4.95798	0.00027	0.015	-0.0505
20644	NR_026864.2	124221	PRSS30P	-5.2	3.27557	-4.95057	0.00027	0.015	0.5128
17757	NM_138774.3	91300	R3HDM4	1.2	7.3426	4.94806	0.00027	0.015	0.3456
878	XM_005267891.3	5729	PTGDR	-2.8	3.3151	-4.93967	0.00027	0.015	0.6703
13564	NM_006144.3	3001	GZMA	-2.3	9.26785	-4.93421	0.00028	0.015	0.2812
12524	NM_003844.3	8797	TNFRSF10A	2.1	4.15558	4.92623	0.00028	0.015	0.5043
27246	XM_017003015.1	100996720	LOC100996720	1.1	5.38932	4.87689	0.00031	0.017	0.3101
7456	XM_011533316.2	11186	RASSF1	-2.3	4.32831	-4.86244	0.00031	0.017	0.4868
8551	XM_011518893.1	5998	RGS3	-2.7	5.61159	-4.85755	0.00032	0.017	0.3473
5382	NM_001144936.1	65998	C11orf95	-1.4	4.6105	-4.8534	0.00032	0.017	0.3756
11785	NM_002261.2	3823	KLRC3	-7.3	0.58247	-4.84166	0.00033	0.017	-0.5135
36189	XR_946000.2	105378326	LOC105378326	5.6	-1.3877	4.82565	0.00034	0.018	-0.2982
5900	NM_001163.3	320	APBA1	2.7	1.29374	4.81952	0.00034	0.018	0.4649
11824	NM_002341.1	4050	LTB	5.1	1.9198	4.78599	0.00036	0.018	0.3152
9689	NR_120593.1	11098	PRSS23	-4.5	2.08276	-4.78438	0.00036	0.018	0.2595
16049	NM_020856.2	57616	TSHZ3	-1.9	5.43243	-4.76828	0.00037	0.019	0.1962
22789	NR_038404.1	100506801	LOC100506801	3.9	0.37214	4.76439	0.00038	0.019	0.101
32624	XR_946980.2	101927441	LOC101927441	-6.5	1.4859	-4.7523	0.00038	0.019	-0.6167
17072	NM_032287.2	84247	RTL6	-1.1	7.33474	-4.74866	0.00039	0.019	-0.0055
4008	NM_001103167.1	100125288	ZGLP1	2.4	1.66004	4.74538	0.00039	0.019	0.3487
7520	NM_001236.3	874	CBR3	3.3	0.40475	4.74437	0.00039	0.019	0.301
14081	NM_012092.3	29851	ICOS	2	6.3859	4.73278	0.0004	0.019	-0.0112
28531	XR_001740660.1	102724104	LOC102724104	-5.6	3.02723	-4.73026	0.0004	0.019	0.1556
16147	NM_021080.3	1600	DAB1	4.4	-1.71866	4.72911	0.0004	0.019	-0.244
28521	XR_001740625.1	105377006	LINC02084	-2.2	4.95773	-4.72075	0.00041	0.019	0.1193
16121	NM_021033.6	5911	RAP2A	-1.8	8.18548	-4.69567	0.00042	0.02	-0.1204
20395	NR_024408.1	253039	CUTALP	1.3	4.51146	4.68907	0.00043	0.02	0.0475
17361	NM_033309.2	84752	B3GNT9	2.3	2.87021	4.68777	0.00043	0.02	0.1582
1864	NR_027139.1	169981	SPIN3	4.5	-0.07912	4.68611	0.00043	0.02	-0.3395
14561	NM_014587.4	30812	SOX8	4.4	0.29146	4.682	0.00043	0.02	0.0331
4618	NM_001130677.1	100170841	EPOP	-3	4.10075	-4.68034	0.00044	0.02	0.1619
2036	NM_001012968.2	139886	SPIN4	-1.3	4.35802	-4.6698	0.00044	0.02	0.0792
20562	NR_026758.2	440905	FAR2P1	-6.3	0.25017	-4.66818	0.00045	0.02	-0.7099
17114	NM_032412.3	84418	CYSTM1	1.6	4.07303	4.66767	0.00045	0.02	0.0638
10474	NM_001310.3	1389	CREBL2	1.2	7.48143	4.65476	0.00046	0.021	-0.1965
5487	NM_001145199.1	387882	C12orf75	-1.7	7.48213	-4.65174	0.00046	0.021	-0.1804
15117	NM_016255.2	51439	FAM8A1	-0.94	7.66341	-4.651	0.00046	0.021	-0.1868
4969	NM_001136180.1	440498	HSBP1L1	2.3	2.67598	4.64401	0.00047	0.021	0.1295
25179	NR_110619.1	101929698	LOC101929698	4.1	-0.6836	4.6333	0.00047	0.021	-0.1137
16800	NM_025258.2	80737	VWA7	2.1	4.11782	4.62951	0.00048	0.021	-0.0158
12921	NM_004776.3	9334	B4GALT5	-1.4	8.22133	-4.62604	0.00048	0.021	-0.2491
35489	XR_940322.2	105374846	LOC105374846	-5.3	-1.13934	-4.62476	0.00048	0.021	-0.7649
7754	XM_017015709.1	1326	MAP3K8	-1.5	5.54595	-4.61791	0.00049	0.021	-0.0762
14612	XR_949163.2	9725	TMEM63A	1.4	4.32124	4.61383	0.00049	0.021	-0.065
8057	XM_006721656.3	11314	CD300A	-2.3	5.08171	-4.60627	0.0005	0.021	-0.0741
2168	NM_001015002.1	3993	LLGL2	-2.3	2.83448	-4.58211	0.00052	0.022	0.0777
31706	XR_001756621.1	107985055	LOC107985055	-7.5	-0.11278	-4.57405	0.00053	0.022	-0.8013
11432	NM_001568.2	3646	EIF3E	1.3	6.41884	4.57239	0.00053	0.022	-0.3035
8245	NM_001265615.1	202134	FAM153B	4.6	-1.8055	4.57167	0.00053	0.022	-0.7251
22749	NR_038353.1	653316	FAM153CP	4.9	-0.9478	4.56306	0.00054	0.023	-0.6319
33102	XR_923076.2	105373488	LOC105373488	4.3	-2.50797	4.55675	0.00055	0.023	-0.7055
5634	NM_001145873.1	925	CD8A	-5.2	-1.7601	-4.54227	0.00056	0.023	-0.881
25648	NR_120665.1	102724009	LOC102724009	2.8	0.48555	4.53107	0.00057	0.024	-0.1056
806	NM_000876.3	3482	IGF2R	-1.2	9.39851	-4.52907	0.00057	0.024	-0.4683
11617	NM_001971.5	1990	CELA1	4.5	-0.4339	4.50177	0.0006	0.024	-0.7433
13170	NM_005290.3	2838	GPR15	5.4	1.94565	4.50121	0.0006	0.024	-0.052
20866	NR_027294.1	158228	FAM201A	5.6	0.35879	4.49708	0.00061	0.025	-0.39
16241	NM_021643.3	28951	TRIB2	1.2	5.99173	4.45908	0.00065	0.026	-0.4861
8283	NM_002838.4	5788	PTPRC	-1.8	6.38121	-4.43657	0.00068	0.027	-0.516
12271	NM_003302.2	7205	TRIP6	1.7	2.93375	4.41534	0.00071	0.028	-0.2868
6892	NM_001195278.1	100507421	TMEM178B	5.5	-1.87013	4.40336	0.00072	0.029	-0.8078
18020	NM_152262.2	90594	ZNF439	1.3	3.45508	4.39881	0.00073	0.029	-0.3658
4283	XM_011534069.1	729230	CCR2	3.1	1.26942	4.39529	0.00073	0.029	-0.2545
20547	NR_026716.2	90011	KIR3DX1	-5.5	-0.51632	-4.38808	0.00074	0.029	-1.0355
9467	XM_017001861.1	57134	MAN1C1	2.4	0.59267	4.37543	0.00076	0.029	-0.2638
31295	XR_001750943.1	102724945	LOC102724945	5	-2.20077	4.37142	0.00077	0.03	-0.8695
13734	NM_006516.2	6513	SLC2A1	-1.5	7.58479	-4.3626	0.00078	0.03	-0.7164
7999	NM_024600.5	79652	TMEM204	2.1	1.0685	4.33675	0.00082	0.031	-0.3335
27822	XR_001738201.1	107985194	LOC107985194	4	-1.85934	4.33484	0.00082	0.031	-0.7309
21733	NR_031695.1	100302254	MIR1282	-3.9	0.35485	-4.33032	0.00083	0.031	-0.6023
931	NM_001001330.2	221035	REEP3	1	5.88259	4.32553	0.00083	0.031	-0.7237
17363	NM_033318.4	91689	SMDT1	1	8.26106	4.32095	0.00084	0.031	-0.8354
30673	XR_001748336.1	105369440	LOC105369440	4.9	-2.1894	4.32017	0.00084	0.031	-0.9771
23498	NR_045529.3	390660	ADAMTS7P1	4.8	-0.96815	4.31265	0.00085	0.032	-0.7101
12684	NM_004252.4	9368	SLC9A3R1	-1	9.62954	-4.30709	0.00086	0.032	-0.8811
27444	XM_017025495.1	105371763	LOC105371763	-1.4	3.97308	-4.30524	0.00086	0.032	-0.5525
17046	XM_006710946.3	84144	SYDE2	3.6	-1.08028	4.29742	0.00088	0.032	-0.6044
19616	NR_002934.3	619207	SCART1	2.8	2.91026	4.29381	0.00088	0.032	-0.4913
12908	NM_004747.3	9231	DLG5	-3.1	5.05358	-4.29116	0.00089	0.032	-0.5921
12278	NM_003325.3	7290	HIRA	-0.85	6.97139	-4.26441	0.00093	0.034	-0.8797
19621	NR_002939.3	440352	SNX29P2	-1.5	2.52425	-4.2617	0.00094	0.034	-0.4934
10685	XR_929844.2	80709	AKNA	-0.97	5.77961	-4.25595	0.00095	0.034	-0.804
16116	NM_021021.3	6641	SNTB1	-0.88	6.43637	-4.25581	0.00095	0.034	-0.862
23361	NR_040017.1	100507218	RNF157-AS1	2.7	-0.88808	4.25123	0.00096	0.034	-0.5155
1793	NM_001009.3	6193	RPS5	1	9.42654	4.25048	0.00096	0.034	-0.9964
18747	NM_181501.1	3672	ITGA1	4.7	0.04824	4.24767	0.00096	0.034	-0.6364
5985	NM_001164407.1	727910	TLCD2	3.6	0.6775	4.21421	0.001	0.036	-0.5555
26714	NR_135128.1	100132249	LOC100132249	-1.5	2.64934	-4.20619	0.001	0.036	-0.6063
8426	NM_144665.3	143686	SESN3	2	1.55689	4.20544	0.001	0.036	-0.5655
17666	NM_138286.2	148213	ZNF681	1.7	2.8546	4.20331	0.001	0.036	-0.7031
22092	NR_034137.1	729013	ZBED5-AS1	1.5	3.10661	4.19883	0.0011	0.036	-0.7044
892	NM_000968.3	6124	RPL4	0.98	11.8812	4.18313	0.0011	0.037	-1.161
12009	NM_002738.6	5579	PRKCB	-0.75	8.89717	-4.18014	0.0011	0.037	-1.1059
1198	XM_017028821.1	51586	MED15	-2	2.7309	-4.16727	0.0011	0.038	-0.6494
13567	NM_006158.4	4747	NEFL	9.5	1.10224	4.16325	0.0011	0.038	-1.0045
25710	NR_121627.1	100996286	LINC02273	3.2	0.71822	4.15862	0.0011	0.038	-0.6397
1544	XM_011525249.2	79651	RHBDF2	-2	3.16266	-4.14788	0.0012	0.039	-0.7029
14851	NM_015351.1	23508	TTC9	2.9	4.82396	4.1457	0.0012	0.039	-1.0031
8059	NM_133379.4	7273	TTN	4.3	-1.48244	4.11883	0.0012	0.041	-1.1079
24078	NR_102735.1	138948	DBH-AS1	5.7	-0.10592	4.11267	0.0012	0.041	-0.9761
2190	NM_001017.2	6207	RPS13	0.95	9.41887	4.10193	0.0013	0.042	-1.2729
13101	NM_005170.2	430	ASCL2	-2.8	5.3187	-4.09049	0.0013	0.042	-0.9913
5237	NM_001143679.1	373156	GSTK1	0.84	5.70648	4.07179	0.0013	0.044	-1.1816
5010	NM_001136498.1	284106	CISD3	-1.1	6.72321	-4.07175	0.0013	0.044	-1.2241
7805	XM_011534080.2	7433	VIPR1	4.9	1.01722	4.06161	0.0014	0.044	-0.9093
4148	XM_006710398.2	1889	ECE1	2.7	-0.55492	4.04245	0.0014	0.046	-0.8503
12124	NM_002984.3	6351	CCL4	-3.6	6.67781	-4.03946	0.0014	0.046	-1.1801
10590	XR_929722.1	158248	TTC16	-3.6	2.57322	-4.03863	0.0014	0.046	-0.8356
8046	NM_001256795.1	100129083	LOC100129083	-4.5	1.87747	-4.03618	0.0014	0.046	-0.9569
34783	XR_935449.2	105372105	LOC105372105	-5.6	1.04425	-4.03212	0.0014	0.046	-1.4058
14541	NM_014508.2	27350	APOBEC3C	-1.1	6.97604	-4.02741	0.0015	0.046	-1.322
24267	NR_104177.1	401289	LINC01624	3.6	-0.32211	4.02611	0.0015	0.046	-1.0094
4508	XM_011523857.2	400581	GRAPL	1.9	3.84745	4.01913	0.0015	0.046	-1.1456
201	NM_000218.2	3784	KCNQ1	3.7	0.95052	4.01579	0.0015	0.046	-0.8998
13416	NM_005810.3	10219	KLRG1	-2.3	6.97723	-4.01373	0.0015	0.046	-1.3254
17523	NM_079834.2	113178	SCAMP4	-1	6.58926	-4.01319	0.0015	0.046	-1.3014
14672	NM_014867.2	9920	KBTBD11	2.6	4.60064	4.00967	0.0015	0.047	-1.1413
31707	XR_001752868.1	107985056	LOC107985056	-5.7	-1.63026	-3.99789	0.0015	0.047	-1.4676
13374	NM_005715.2	10090	UST	1.4	3.13548	3.99753	0.0015	0.047	-1.0817
31497	XR_001752050.1	107984898	LOC107984898	2	1.26279	3.99427	0.0015	0.047	-0.9066
20751	NR_027040.1	401431	ATP6V0E2-AS1	2.1	2.03778	3.98965	0.0016	0.048	-1.0188
12690	NM_004267.4	9435	CHST2	-1.6	5.82744	-3.98768	0.0016	0.048	-1.3377
6308	NM_001170755.2	284565	NBPF15	1.8	2.23443	3.98665	0.0016	0.048	-1.0193
602	NM_000655.4	6402	SELL	1.9	3.03991	3.96591	0.0016	0.049	-1.1451
5334	XM_017017164.1	114879	OSBPL5	-3.9	1.90801	-3.9606	0.0016	0.05	-1.0269
34330	XR_931358.1	105376675	LOC105376675	-5.2	-1.70021	-3.9508	0.0017	0.05	-1.5341
13273	XM_017026124.1	10045	SH2D3A	1.9	0.61927	3.9493	0.0017	0.05	-0.9793
12959	NM_004857.3	9495	AKAP5	-2.7	2.07483	-3.94333	0.0017	0.05	-1.0362
24010	NR_073396.1	390963	ZNF818P	1.6	3.47918	3.9432	0.0017	0.05	-1.2323
11750	NM_002205.4	3678	ITGA5	-0.8	8.16858	-3.93658	0.0017	0.051	-1.5376
14679	NM_014899.3	22836	RHOBTB3	-4.1	0.75847	-3.93504	0.0017	0.051	-1.2821
3121	NM_001042747.1	2268	FGR	-5	1.29278	-3.9289	0.0017	0.051	-1.4283
5769	XR_931865.2	55784	MCTP2	-3.4	1.09839	-3.92387	0.0018	0.052	-1.1106
7189	XM_017017930.1	54414	SIAE	2.2	1.81089	3.92028	0.0018	0.052	-1.0319
24854	NR_109930.1	101929215	CTD-2201I18.1	3.2	0.25162	3.91863	0.0018	0.052	-1.0282
1904	NM_001164687.1	387357	THEMIS	-2.1	-0.49604	-3.91682	0.0018	0.052	-1.0314
5730	NM_001151.3	291	SLC25A4	-1.5	4.00334	-3.8991	0.0018	0.053	-1.3006
6702	XM_011533572.2	259173	ALS2CL	4.1	-1.08361	3.89706	0.0019	0.053	-1.3982
23567	NR_046242.1	100505865	LINC00920	2	2.51681	3.89658	0.0019	0.053	-1.2032
36362	XR_947182.2	105378645	LOC105378645	-1.2	4.771	-3.88727	0.0019	0.054	-1.4204
31363	XR_001751495.1	105370781	LOC105370781	4.4	-0.76505	3.88281	0.0019	0.054	-1.4526
5805	NM_024841.4	79899	PRR5L	-2.6	2.88178	-3.8811	0.0019	0.054	-1.156
13783	NM_006645.2	10809	STARD10	1.1	4.15289	3.87631	0.0019	0.054	-1.3874
594	NM_000634.2	3577	CXCR1	-2.2	3.14484	-3.86935	0.002	0.055	-1.2133
13153	NM_005258.2	2644	GCHFR	1.3	3.92245	3.86677	0.002	0.055	-1.4289
591	NM_013416.3	4689	NCF4	2.7	3.49442	3.86477	0.002	0.055	-1.2956
3382	XM_017013459.1	4603	MYBL1	-2.1	3.51382	-3.86299	0.002	0.055	-1.26
18713	NM_178568.3	146760	RTN4RL1	4.2	-1.32567	3.85872	0.002	0.055	-1.4735
14425	NM_014240.2	8994	LIMD1	-0.79	6.1026	-3.84954	0.002	0.056	-1.5887
14596	NM_014661.3	9679	FAM53B	-0.83	9.61085	-3.84179	0.0021	0.057	-1.764
2197	XR_001743173.1	154075	SAMD3	-1.8	4.08857	-3.84146	0.0021	0.057	-1.3986
24917	NR_110028.1	101929623	LINC01215	2.2	1.20915	3.83967	0.0021	0.057	-1.2291
11436	XR_001746224.1	20	ABCA2	-1.8	2.70273	-3.83573	0.0021	0.057	-1.2191
11682	NM_002104.2	3003	GZMK	1.7	6.74476	3.83102	0.0021	0.057	-1.7173
22021	NR_034002.1	100289410	MCF2L-AS1	4.3	-1.0228	3.82902	0.0021	0.057	-1.4096
13402	NM_005776.2	10175	CNIH1	0.93	6.42662	3.82223	0.0021	0.058	-1.6935
5053	NM_001137675.3	342371	ATXN1L	-0.82	8.49647	-3.80759	0.0022	0.059	-1.7969
10979	NM_001320418.1	129531	MITD1	1.4	1.65904	3.80504	0.0022	0.059	-1.2765
27448	XM_017025504.1	107985021	LOC107985021	-2.2	1.4813	-3.8035	0.0022	0.059	-1.2203
11686	NM_002111.7	3064	HTT	-0.68	7.82891	-3.80054	0.0022	0.059	-1.7893
13254	NM_005450.4	9241	NOG	5.2	-1.19625	3.79945	0.0022	0.059	-1.5865
17457	NM_052945.3	115650	TNFRSF13C	3.3	-0.45702	3.79923	0.0022	0.059	-1.4122
364	NM_000387.5	788	SLC25A20	-1.2	5.88558	-3.79819	0.0022	0.059	-1.6798
6900	NM_001204911.1	79650	USB1	-4	1.00262	-3.79541	0.0022	0.059	-1.5028
12789	NM_004488.2	2814	GP5	2.3	0.54965	3.79526	0.0022	0.059	-1.2507
2329	NM_001024457.3	400966	RGPD1	1.7	2.67591	3.78749	0.0023	0.06	-1.4801
15724	NM_018971.1	2850	GPR27	-3.1	2.99116	-3.77625	0.0023	0.061	-1.2875
15413	XM_006714246.3	55013	MCUB	1.4	4.477	3.77447	0.0023	0.061	-1.6399
10636	NM_016388.3	50852	TRAT1	2.8	0.27211	3.76611	0.0024	0.061	-1.2832
1949	NM_001011703.2	89853	MVB12B	-2.4	1.16157	-3.76579	0.0024	0.061	-1.2897
21652	NR_031609.1	100302185	MIR1204	4.2	-1.23111	3.75996	0.0024	0.062	-1.5914
35990	XR_944187.2	105370652	LINC02295	4.7	-1.33525	3.7588	0.0024	0.062	-1.6205
13175	NM_005298.3	2848	GPR25	3.8	-0.0045	3.75773	0.0024	0.062	-1.316
24088	NR_102755.1	441072	FLJ31104	2.8	-0.62761	3.75628	0.0024	0.062	-1.3429
30078	XR_001746520.1	101927603	LOC101927603	-1.5	1.62875	-3.74899	0.0025	0.062	-1.3353
17147	NM_032510.3	84552	PARD6G	-2.9	1.75907	-3.73615	0.0025	0.063	-1.333
17649	NM_133467.2	163732	CITED4	2.1	4.41179	3.73553	0.0025	0.063	-1.6842
6101	NM_021102.3	10653	SPINT2	3.5	1.44775	3.73454	0.0025	0.063	-1.335
29658	XR_926994.2	105375130	LOC105375130	-2.3	4.35444	-3.732	0.0025	0.064	-1.6305
12162	NM_003054.4	6571	SLC18A2	3.7	1.33403	3.72892	0.0025	0.064	-1.3449
22028	NR_109857.1	100131176	WDR86-AS1	3	1.7444	3.72068	0.0026	0.064	-1.3642
24184	NR_103833.1	100131997	FAM27E3	-4.4	-0.44108	-3.71603	0.0026	0.065	-1.8095
906	NM_000983.3	6146	RPL22	0.85	10.584	3.7123	0.0026	0.065	-2.0329
25713	NR_121638.1	100996583	LOC100996583	2.1	0.74136	3.71089	0.0026	0.065	-1.395
18592	XM_005270347.1	10207	PATJ	3.6	-0.8776	3.70044	0.0027	0.066	-1.5265
21897	NR_033852.1	283177	LOC283177	-5.8	0.31008	-3.69705	0.0027	0.066	-1.8194
2116	NM_001013838.1	146206	CARMIL2	1.7	0.85062	3.69207	0.0027	0.067	-1.424
9041	XM_011532724.2	23369	PUM2	-1	3.90637	-3.68717	0.0028	0.067	-1.6886
33691	XR_927073.2	101927609	LOC101927609	1.6	1.36816	3.68598	0.0028	0.067	-1.487
25881	NR_125803.1	101927777	SATB1-AS1	1.8	1.69284	3.67942	0.0028	0.068	-1.5633
6709	NM_001190764.1	388564	TMEM238	1.3	2.82717	3.66081	0.0029	0.07	-1.71
4173	XM_017010953.1	53405	CLIC5	-3.4	1.47867	-3.65804	0.0029	0.07	-1.4723
29561	XR_001744494.1	107986676	LOC107986676	-5.2	-1.43834	-3.65657	0.0029	0.07	-1.8821
5652	XM_017013884.1	81796	SLCO5A1	2.1	2.80477	3.64926	0.003	0.071	-1.7756
3532	XR_001755655.1	139716	GAB3	-4.3	-0.65137	-3.64712	0.003	0.071	-1.9195
5449	XM_011521342.2	197135	PATL2	-2.8	4.03516	-3.64193	0.003	0.072	-1.6745
13241	NM_005430.3	7471	WNT1	-1.3	3.57163	-3.63692	0.003	0.072	-1.7229
30209	XR_001746830.1	100507103	LOC100507103	-3.8	2.12069	-3.6367	0.003	0.072	-1.5046
2723	NM_001037582.2	79966	SCD5	-3.4	3.38726	-3.63024	0.0031	0.072	-1.6391
14171	NM_012317.3	23641	LDOC1	1.9	3.58277	3.62888	0.0031	0.072	-1.8251
17539	NM_080603.4	90204	ZSWIM1	4.1	-0.64475	3.62827	0.0031	0.072	-1.6975
2858	NM_001039771.2	643866	CBLN3	1.8	1.5949	3.62397	0.0031	0.073	-1.5371
16911	NM_031215.2	81928	CABLES2	-0.8	4.82894	-3.62194	0.0031	0.073	-1.9066
21941	NR_033897.1	285965	EPHA1-AS1	3.5	0.86588	3.61909	0.0031	0.073	-1.5273
26844	NR_135584.1	101927596	LOC101927596	2.9	1.2035	3.61248	0.0032	0.074	-1.6412
21969	NR_033930.1	646743	PRSS40B	-6.2	-0.81724	-3.60862	0.0032	0.074	-1.9213
30797	XR_001749009.1	107984485	LOC107984485	1.1	3.88844	3.59701	0.0033	0.075	-1.9051
20284	NR_027646.1	84852	ATP1A1-AS1	-3.8	-1.82545	-3.59569	0.0033	0.075	-1.9666
17707	NM_138418.2	84331	MCRIP2	1.8	3.60856	3.59342	0.0033	0.075	-1.8602
32574	XR_001756620.1	107987437	LOC107987437	-6	-0.3619	-3.59259	0.0033	0.075	-1.9388
11722	NM_002166.4	3398	ID2	-0.77	10.0314	-3.59087	0.0033	0.075	-2.2432
23345	NR_039989.1	100505738	MIR4458HG	2.2	0.83163	3.59013	0.0033	0.075	-1.5787
5677	XM_017002756.1	89886	SLAMF9	-4.4	0.36453	-3.588	0.0033	0.076	-1.8898
32341	XR_001755602.1	105377205	LOC105377205	4	-1.95475	3.58605	0.0033	0.076	-1.9493
31334	XR_001751430.1	107987219	LOC107987219	2.1	2.25574	3.58139	0.0034	0.076	-1.7334
11978	NM_002661.4	5336	PLCG2	-2.2	5.48589	-3.58092	0.0034	0.076	-2.0073
14606	NM_014686.3	9710	KIAA0355	1.2	5.62101	3.5798	0.0034	0.076	-2.1176
30799	XR_001749011.1	107984129	LOC107984129	3.3	-0.47371	3.57919	0.0034	0.076	-1.7947
16409	NM_022551.2	6222	RPS18	0.79	13.2555	3.57652	0.0034	0.076	-2.3307
23507	NR_045985.1	100652883	ALOX15P1	3.8	-0.7932	3.57524	0.0034	0.076	-1.7373
27069	XM_006723900.2	102723996	LOC102723996	2.5	3.18677	3.57334	0.0034	0.076	-1.7814
31257	XR_944185.2	105370651	LOC105370651	-3.4	1.12371	-3.57214	0.0034	0.076	-1.6207
18193	NM_152680.2	201799	TMEM154	1.3	6.06576	3.56894	0.0035	0.076	-2.1286
2395	NM_001206602.1	1123	CHN1	3.9	-1.18262	3.5627	0.0035	0.077	-1.7223
20084	NR_004401.2	653677	SEC1P	-4.3	-0.9403	-3.5607	0.0035	0.077	-2.0047
31335	XR_001751431.1	107984785	LOC107984785	2	2.26281	3.55765	0.0035	0.077	-1.7796
17626	XM_011509891.2	64407	RGS18	2.1	2.2489	3.55511	0.0035	0.077	-1.6926
36931	XR_952426.2	105379634	LOC105379634	-5.3	-0.12479	-3.55485	0.0036	0.077	-1.9913
13833	NM_006772.2	8831	SYNGAP1	0.88	8.02404	3.5494	0.0036	0.078	-2.2912
35654	XR_941434.2	105377809	LOC105377809	-1.2	5.49874	-3.5491	0.0036	0.078	-2.1157
15774	NM_019090.2	54627	MAP10	1.9	2.21096	3.54418	0.0036	0.078	-1.824
16445	NM_022780.3	64795	RMND5A	-0.96	7.90222	-3.53885	0.0037	0.079	-2.292
16245	NM_021724.4	9572	NR1D1	1.1	5.3557	3.53459	0.0037	0.079	-2.1608
901	NM_000978.3	9349	RPL23	0.75	10.1442	3.53439	0.0037	0.079	-2.3642
15652	NM_018710.2	55529	PIP4P2	1.2	4.01488	3.53104	0.0037	0.079	-2.0131
17586	NM_080821.2	116151	FAM210B	0.81	6.93979	3.52909	0.0037	0.079	-2.2798
11362	NM_001404.4	1937	EEF1G	0.83	11.5545	3.52731	0.0037	0.079	-2.4016
6119	XM_011545191.2	57571	CARNS1	-2.3	1.87762	-3.52617	0.0038	0.079	-1.6879
893	NM_000969.3	6125	RPL5	0.85	10.6887	3.5235	0.0038	0.08	-2.3952
1848	NM_001010.2	6194	RPS6	0.89	12.2341	3.51714	0.0038	0.08	-2.4316
14514	XR_001737118.1	27246	RNF115	-0.92	4.91668	-3.51506	0.0038	0.081	-2.1146
31561	XR_001752188.1	105371268	LOC105371268	-4.6	-0.79717	-3.51245	0.0038	0.081	-2.0697
22026	NR_034007.1	339894	LINC00880	4	-0.86501	3.50671	0.0039	0.081	-1.8269
14641	NM_014762.3	1718	DHCR24	-1.7	4.4222	-3.50303	0.0039	0.082	-2.0926
12797	NM_004502.3	3217	HOXB7	-1.7	1.31522	-3.49918	0.0039	0.082	-1.7739
20261	NR_024065.2	29931	LINC00312	3.9	-1.23716	3.49161	0.004	0.083	-2.0267
568	XR_245338.4	733	C8G	-3.3	0.26939	-3.48783	0.004	0.084	-1.9869
13817	XM_005274189.2	6494	SIPA1	-1.3	2.90235	-3.48269	0.0041	0.084	-1.9482
12300	NM_014000.2	7414	VCL	-1.7	2.38787	-3.48087	0.0041	0.084	-1.8258
26416	NR_132981.1	106635684	SNORD141B	0.89	10.411	3.47988	0.0041	0.084	-2.4742
11007	XM_017028385.1	54033	RBM11	4	-1.93232	3.47887	0.0041	0.084	-1.9275
1438	XM_017024663.1	4591	TRIM37	-3.8	-0.40704	-3.47658	0.0041	0.084	-2.112
12751	NM_004420.2	1850	DUSP8	-1.8	7.30291	-3.47487	0.0041	0.084	-2.3679
899	NM_000976.3	6136	RPL12	0.72	9.16836	3.47361	0.0041	0.084	-2.4622
4194	NM_001814.5	1075	CTSC	-0.95	8.19701	-3.47186	0.0042	0.084	-2.4239
12726	NM_004343.3	811	CALR	-0.67	9.63992	-3.47186	0.0042	0.084	-2.469
20265	NR_024075.1	326342	ADGRE4P	4.4	1.93005	3.47069	0.0042	0.084	-1.7757
13067	NM_005098.3	9242	MSC	-2	4.92145	-3.46087	0.0042	0.085	-2.2102
25627	NR_120634.1	101928150	LINC02648	2.8	2.51701	3.46057	0.0043	0.085	-1.9615
2145	NM_001014763.1	2109	ETFB	-4.4	0.91387	-3.45981	0.0043	0.085	-2.0254
20638	NR_026856.1	401232	LINC01011	0.98	3.12369	3.45762	0.0043	0.085	-2.0972
14543	NM_014512.1	3806	KIR2DS1	-5.4	-0.96341	-3.45589	0.0043	0.085	-2.0947
33621	XR_926612.2	105374985	LOC105374985	-1	3.01291	-3.45547	0.0043	0.085	-2.0322
14375	XR_001749538.1	28984	RGCC	1.7	4.78718	3.45277	0.0043	0.085	-2.2635
14274	NM_013271.4	27344	PCSK1N	2.2	1.92689	3.45251	0.0043	0.085	-2.0095
17742	NM_138689.2	26472	PPP1R14B	1.2	4.8214	3.45067	0.0043	0.085	-2.2601
13759	NM_006579.2	10682	EBP	-0.91	6.20875	-3.44941	0.0043	0.085	-2.3671
11918	NM_002536.2	4943	TBC1D25	-0.68	6.69087	-3.44929	0.0043	0.085	-2.4069
17448	XR_001745465.1	114822	RHPN1	3.4	-0.01988	3.44331	0.0044	0.086	-1.8333
27232	XM_011546082.2	102724200	LOC102724200	-0.77	8.4248	-3.43336	0.0045	0.088	-2.508
16298	NM_022006.1	53822	FXYD7	1.5	2.77641	3.42765	0.0045	0.088	-2.0758
6352	NM_004867.4	9452	ITM2A	1.9	3.05184	3.42726	0.0045	0.088	-2.1753
15859	NM_020197.2	56950	SMYD2	0.86	4.34439	3.42635	0.0045	0.088	-2.2724
20678	NR_026921.1	202181	LOC202181	1	3.37484	3.42481	0.0046	0.088	-2.172
3256	NM_006979.2	7922	SLC39A7	-0.72	6.11739	-3.4201	0.0046	0.089	-2.4055
17486	NM_053055.4	117145	THEM4	2.3	5.03813	3.41862	0.0046	0.089	-2.3882
11867	NM_002438.3	4360	MRC1	2.8	1.26788	3.4165	0.0046	0.089	-1.8766
31946	XR_001753553.1	107985120	LOC107985120	2.1	0.52436	3.4129	0.0047	0.089	-1.8795
22853	NR_038853.1	441461	STX17-AS1	4.2	-1.77094	3.40626	0.0047	0.09	-2.0887
27262	XM_017005439.1	107985778	LOC107985778	-4.6	-1.36514	-3.40149	0.0048	0.091	-2.2065
6739	XR_001742062.1	3572	IL6ST	1.7	2.02999	3.39693	0.0048	0.091	-2.0762
14009	NM_007208.3	11222	MRPL3	0.73	5.85981	3.39393	0.0048	0.092	-2.4755
21967	NR_033928.1	389641	LOC389641	4.5	1.05865	3.39036	0.0049	0.092	-1.9064
14945	NM_015659.2	26156	RSL1D1	0.8	8.21686	3.38193	0.0049	0.093	-2.6099
14436	NM_014262.4	10536	P3H3	1.6	0.82156	3.38045	0.005	0.093	-1.9626
1299	XM_017016174.1	338596	ST8SIA6	-2.1	4.65433	-3.37893	0.005	0.093	-2.3251
9107	XM_006715966.2	349136	WDR86	4.8	-0.28803	3.37843	0.005	0.093	-2.1222
14831	XR_001737080.1	23358	USP24	-1.5	1.7344	-3.37108	0.005	0.094	-1.9645
14588	NM_014641.2	9656	MDC1	-0.8	9.43963	-3.37053	0.0051	0.094	-2.6552
20631	NR_026846.1	285074	LOC285074	-0.6	7.10026	-3.36951	0.0051	0.094	-2.5749
13843	NM_006794.3	10936	GPR75	-1.6	1.87779	-3.36852	0.0051	0.094	-1.9931
27744	XR_001738058.1	107984957	LOC107984957	2.7	1.58518	3.36828	0.0051	0.094	-1.9746
18214	NM_152742.2	221914	GPC2	4	-0.48159	3.36808	0.0051	0.094	-2.0545
22467	NR_037427.1	100500804	MIR3654	0.73	8.94109	3.36742	0.0051	0.094	-2.6598
19249	NM_212550.4	388552	BLOC1S3	-0.73	5.16942	-3.3661	0.0051	0.094	-2.4338
1275	NM_001004431.2	284207	METRNL	-1.9	6.97722	-3.36525	0.0051	0.094	-2.5453
2514	XM_017004722.1	64859	NABP1	1.6	2.68489	3.3648	0.0051	0.094	-2.1588
5968	NM_014797.2	9841	ZBTB24	0.72	5.57699	3.36372	0.0051	0.094	-2.5082
8959	NM_001282468.1	653720	GOLGA8M	-3.9	5.12304	-3.36074	0.0051	0.094	-2.1856
16182	NM_021184.3	57827	C6orf47	-0.7	8.94827	-3.35949	0.0052	0.094	-2.6678
5902	NM_020761.2	57521	RPTOR	-1.3	2.49468	-3.35846	0.0052	0.094	-2.152
20174	NR_015447.1	153684	LOC153684	1	3.0432	3.35454	0.0052	0.094	-2.2489
7825	NM_001252124.1	23178	PASK	2.1	2.3445	3.35152	0.0052	0.095	-2.1501
9273	NM_001286554.1	25862	USP49	-1.3	4.50333	-3.34649	0.0053	0.096	-2.3528
11745	NM_002198.2	3659	IRF1	-0.64	6.30438	-3.33876	0.0054	0.097	-2.584
11610	NM_001958.3	1917	EEF1A2	3.3	-1.1239	3.33857	0.0054	0.097	-2.1127
16161	NM_021129.3	5464	PPA1	1.1	5.81457	3.33584	0.0054	0.097	-2.5878
4250	NM_001145855.1	6452	SH3BP2	-2.2	1.71277	-3.3255	0.0055	0.099	-2.027
1963	NM_001012.1	6202	RPS8	0.88	10.757	3.32283	0.0055	0.099	-2.7791
2479	NM_001031.4	6234	RPS28	1.2	7.68073	3.32282	0.0055	0.099	-2.7093
33030	XR_922398.2	105371677	LOC105371677	-3.9	-0.72142	-3.32241	0.0055	0.099	-2.2923
12049	NM_002830.3	5775	PTPN4	-1.2	4.11696	-3.32064	0.0056	0.099	-2.3932
15984	NM_020714.2	57474	ZNF490	-1.1	4.64058	-3.31772	0.0056	0.099	-2.463
11666	XM_017028786.1	2781	GNAZ	-3.3	-1.09565	-3.31268	0.0056	0.099	-2.2936
12953	NM_004843.3	9466	IL27RA	0.56	7.24839	3.31149	0.0057	0.099	-2.7032
33035	XR_922432.1	105371687	LOC105371687	4.1	-1.11509	3.31058	0.0057	0.099	-2.2859
13018	NM_004996.3	4363	ABCC1	0.65	7.38466	3.31051	0.0057	0.099	-2.7201
19238	NM_207444.2	400359	LINC02694	4.2	-0.85948	3.30592	0.0057	0.1	-2.1063
18910	NM_183241.1	286257	PAXX	-0.74	6.69128	-3.30509	0.0057	0.1	-2.6602
1585	NM_001982.3	2065	ERBB3	3.3	-0.59615	3.30252	0.0058	0.1	-2.114
11357	NM_001394.6	1846	DUSP4	3.9	1.69854	3.30006	0.0058	0.1	-2.2246
12587	NM_004040.3	388	RHOB	-1.7	8.43128	-3.29982	0.0058	0.1	-2.7438
12922	NM_004778.2	11251	PTGDR2	2.7	2.44149	3.29845	0.0058	0.1	-2.2205
2778	NM_001039211.2	219293	ATAD3C	0.95	2.66592	3.29543	0.0058	0.1	-2.3239
14181	NM_012335.3	4542	MYO1F	-1.2	3.94874	-3.29177	0.0059	0.1	-2.3952
3119	NM_033107.3	85865	GTPBP10	2.8	-0.33055	3.28756	0.0059	0.1	-2.1025
12013	NM_002745.4	5594	MAPK1	-0.62	9.03851	-3.28405	0.006	0.1	-2.8116
5433	NM_001145064.2	729438	CASTOR2	-0.9	4.52998	-3.28188	0.006	0.1	-2.5195
6988	NM_014441.2	27180	SIGLEC9	-2.1	3.21509	-3.27989	0.006	0.1	-2.1976
15310	NM_017617.4	4851	NOTCH1	-0.81	4.66707	-3.27924	0.006	0.1	-2.5379
18068	NM_152374.1	127703	C1orf216	-0.89	5.60181	-3.2772	0.006	0.1	-2.6591
19978	NR_003615.2	728554	LOC728554	1.2	5.8853	3.27592	0.0061	0.1	-2.7147
11735	NM_002185.3	3575	IL7R	2.9	1.49322	3.2744	0.0061	0.1	-2.2147
7330	XM_017026935.1	5536	PPP5C	-1.1	2.79432	-3.27436	0.0061	0.1	-2.2893
24129	NR_103718.1	200298	LINC00528	-0.89	4.70124	-3.27298	0.0061	0.1	-2.5418
24126	NR_103714.2	100289124	FAM27E2	-4.1	-1.58161	-3.27164	0.0061	0.1	-2.3645
811	NM_000882.3	3592	IL12A	-2.7	1.84277	-3.27153	0.0061	0.1	-2.1265
2713	NM_001037494.1	8655	DYNLL1	-2.6	0.4704	-3.2711	0.0061	0.1	-2.1094
25646	NR_120662.1	102723703	LOC102723703	-1.8	2.06645	-3.2705	0.0061	0.1	-2.1558
15439	NM_018010.3	55081	IFT57	0.71	5.31075	3.26591	0.0062	0.1	-2.6759
30679	XR_001748348.1	105369464	LOC105369464	-4	-1.38274	-3.2639	0.0062	0.1	-2.394
2242	XM_011517759.2	158358	KIAA2026	-0.9	4.08887	-3.26286	0.0062	0.1	-2.5137
7904	NM_001256030.1	962	CD48	-0.82	4.65629	-3.26124	0.0062	0.1	-2.5756
22346	NR_036466.1	100499405	LINC00987	-1.2	3.93229	-3.25256	0.0063	0.1	-2.4819
11528	NM_001805.3	1053	CEBPE	2.6	0.22246	3.2521	0.0063	0.1	-2.1311
13083	NM_005127.2	9976	CLEC2B	-0.81	7.89066	-3.24955	0.0064	0.11	-2.8433
17095	NM_032340.3	84300	UQCC2	1	3.35262	3.24883	0.0064	0.11	-2.4859
20162	NR_015430.1	388011	LINC01550	1.3	2.84857	3.24671	0.0064	0.11	-2.4787
13334	NM_005618.3	28514	DLL1	3.3	0.6047	3.24285	0.0065	0.11	-2.1589
2428	NM_001028.2	6230	RPS25	0.72	10.4765	3.24004	0.0065	0.11	-2.9321
20253	NR_024046.1	100129354	NRADDP	-2.7	1.75532	-3.23196	0.0066	0.11	-2.1627
2835	NM_001039656.1	9633	TESMIN	1.6	1.60845	3.2275	0.0066	0.11	-2.3028
18059	XM_017026246.1	125875	CLDND2	-5.6	0.24052	-3.22579	0.0067	0.11	-2.4017
16491	XM_011514089.2	65250	CPLANE1	-1.1	2.34045	-3.22082	0.0067	0.11	-2.3839
13929	NM_006988.4	9510	ADAMTS1	-3.3	3.40145	-3.22037	0.0067	0.11	-2.3896
14895	XM_005260384.3	25939	SAMHD1	0.75	7.90591	3.21982	0.0067	0.11	-2.9053
12779	NM_004472.2	2297	FOXD1	-5.2	1.7915	-3.21902	0.0068	0.11	-2.1862
