# Supplementary material for: CTLA4 protects against maladaptive cytotoxicity during the differentiation of effector and follicular CD4+ T cells
Source: Cell Mol Immunol. 2023 May 9;20(7):777–93. doi: 10.1038/s41423-023-01027-8 (PMC10166697; doi:10.1038/s41423-023-01027-8)
Supplement: Supplementary file 6 — Supplementary table 6 [file 41423_2023_1027_MOESM6_ESM.xlsx]

## Sheet: Sheet1
Supplementary Table 6. The clinical features of immunoglobulin and B cell levels in CTLA4+/- individuals.
Individual	A.II.1	A.II.2	A.II.3	B.I.1	B.II.1	C.II.1	D.III.1	D.III.2	D.II.1	D.I.1	D.III.3	E.II.1	E.II.2
IgG (g/L)	nd	1.68 ↓	5.15 ↓	4.40 ↓	14.3	0.6 ↓	12	5.6	2.3 ↓	8.2	7.9	<1.1 ↓	13.8
IgA (g/L)	nd	<0.06 ↓	0.82	0.61	2.43	<0.07 ↓	2	1	0.21 ↓	1.99	0.8	<0.12 ↓	0.99
IgM (g/L)	nd	0.94	1.1	0.39 ↓	0.52	0.15 ↓	0.4 ↓	0.1 ↓	0.2 ↓	0.5	0.9	<0.07 ↓	1.1
CD19+ cells count (10^9/L)	0.13	nd	0.13	nd	0.42	0.05 ↓	0.07 ↓	0.07 ↓	0.42	1.27	0.21	0.18	0.16
CD27+ (% of CD19+)	2.9% ↓	nd	0	nd	0.224	0 ↓	0.16	0.22	0.119	0.2086	6.57% ↓	0.88% ↓	0.197
nd: Not determined before any treatments
↓: Lower than the normal range
