# Supplementary material for: CTLA4 protects against maladaptive cytotoxicity during the differentiation of effector and follicular CD4+ T cells
Source: Cell Mol Immunol. 2023 May 9;20(7):777–93. doi: 10.1038/s41423-023-01027-8 (PMC10166697; doi:10.1038/s41423-023-01027-8)
Supplement: Supplementary file 7 — Supplementary table 7 [file 41423_2023_1027_MOESM7_ESM.xlsx]

## Sheet: Sheet1
Supplementary Table 7. Materials used in this study
REAGENT or RESOURCE	SOURCE	IDENTIFIER
Anti-human antibodies
anti-human CD3 Pacific Blue (OKT3)	Biolegend	Cat#317314, RRID:AB_571909
anti-human CD3 Alexa Fluor 700 (HIT3a)	Biolegend	Cat#300324, RRID:AB_493739
anti-human CD4 PE (RPA-T4)	BD Biosciences	Cat#550630, RRID:AB_393790
anti-human CD4 APC/Cyanine7 (RPA-T4)	Biolegend	Cat#300518, RRID:AB_314086
anti-human CD8 PE (SK1)	BD Biosciences	Cat#340046, RRID:AB_400005
anti-human CD8 PerCP/Cy5.5 (SK1)	BD Biosciences	Cat#565310, RRID:AB_2687497
anti-human CD19 FITC (SJ25C1)	Biolegend	Cat#363008, RRID:AB_2564171
anti-human CD19 PeCy7 (SJ25C1)	BD Biosciences	Cat#341093, RRID:AB_400217
anti-human CD25 BB515 (2A3)	BD Biosciences	Cat#564467, RRID:AB_2744340
anti-human CD25 APC (2A3)	BD Biosciences	Cat#340939, RRID:AB_400551
anti-human CD27 APC (L128)	BD Biosciences	Cat#337169, RRID:AB_647368
anti-human CD38 PE (HB7)	BD Biosciences	Cat#347687, RRID:AB_400341
anti-human CD38 APC (HB7)	BD Biosciences	Cat#340439, RRID:AB_400512
anti-human CD45RA Pacific Blue (HI100)	Biolegend	Cat#304123, RRID:AB_2174122
anti-human CD57 FITC (HNK-1)	BD Biosciences	Cat#347393, RRID:AB_400296
anti-human CD57 BV421 (HNK-1)	BD Biosciences	Cat#563896, RRID:AB_2632391
anti-human CD80 PE/Cyanine7 (2D10)	Biolegend	Cat#305218, RRID:AB_2076148
anti-CD86 APC (FM95)	Miltenyi Biotec	Cat#130-094-876, RRID:AB_10829306
anti-CD127 BV510 (A019D5)	BD Biosciences	Cat#563086, RRID:AB_2728655
anti-human CD152 CTLA4 PE (BNI3)	BD Biosciences	Cat#555853, RRID:AB_396176
anti-human CD152 CTLA4 PE/Cyanine7 (L3D10)	Biolegend	Cat#349914, RRID:AB_2563098
anti-human CD185 CXCR5 AF647 (RF8B2)	BD Biosciences	Cat#558113, RRID:AB_2737606
anti-human CD185 CXCR5 PerCP/Cy5.5 (J252D4)	Biolegend	Cat#356910, RRID:AB_2561819
anti-human CCR7 PE-Cy7 (3D12)	BD Biosciences	Cat#557648, RRID:AB_396765
anti-human CD279 PD-1 Biotin (J105)	eBioscience	Cat#13-2799-82, RRID:AB_837120
anti-human CD279 PD-1 BV421 (EH12.1)	BD Biosciences	Cat#565935, RRID:AB_11153482
anti-human FoxP3 PE (259D/C7)	BD Biosciences	Cat#560046, RRID:AB_1645508
anti-human Runx3 PE (R3-5G4)	BD Biosciences	Cat#564814, RRID:AB_2738969
anti-human Granzyme A PE (CB9)	Biolegend	Cat#507206, RRID:AB_315472
anti-human Granzyme B FITC (GB11)	BD Biosciences	Cat#560211, RRID:AB_1645488
anti-human Granzyme B AF700 (GB11)	BD Biosciences	Cat#560213, RRID:AB_1645453
anti-human IFN-γ APC (25723.11)	BD Biosciences	Cat#341117
anti-human IL-4 PE (8D4-8)	Biolegend	Cat#500704, RRID:AB_315116
anti-human IL-17A PE (SCPL1362)	BD Biosciences	Cat#560436, RRID:AB_1645514
anti-human IL-21 PE (3A3-N2.1)	BD Biosciences	Cat#560463, RRID:AB_1645516
anti-human TNF PE (6401.1111)	BD Biosciences	Cat#340534, RRID:AB_400573
Rabbit mAb TCF1 (C63D9)	Cell Signaling	Cat#2203, RRID:AB_2199302
Rabbit anti-LAMP1 antibody	Sigma	Cat#L1418, RRID:AB_477157
Polyclonal goat anti-Rabbit IgG AF647	Invitrogen	Cat#A-21245, RRID:AB_141775
Anti-mouse antibodies
anti-mouse/human B220 APC/Fire 750 (RA3-6B2)	Biolegend	Cat#103259, RRID:AB_2572108
anti-mouse/human B220 Alexa Fluor 700 (RA3-6B2)	Biolegend	Cat#103232, RRID:AB_493717
anti-mouse CD3 BV510 (17A2)	Biolegend	Cat#100234, RRID:AB_2562555
anti-mouse CD3 Alexa Fluor 700 (17A2)	Biolegend	Cat#100216, RRID:AB_493697
anti-mouse CD3e (145-2C11)	BD Biosciences	Cat#553058, AB_394591
anti-mouse CD4 FITC (RM4-5)	Biolegend	Cat#100510, RRID:AB_312713
anti-mouse CD4 PerCP/Cyanine5.5 (GK1.5)	Biolegend	Cat#100433, RRID:AB_893330
anti-mouse CD8a Alexa Fluor 700 (53-6.7)	Biolegend	Cat#100729, RRID:AB_493702
anti-mouse CXCR5 PE Dazzle 594 (L138D7)	Biolegend	Cat#145521, RRID:AB_2563643
anti-mouse CD279 PD-1 BV421 (9F.1A12)	Biolegend	Cat#135221, RRID:AB_2562568
anti-mouse CD25 BV605 (PC61)	Biolegend	Cat#102035, RRID:AB_11126977
anti-mouse GL7 AF488 (GL7)	Biolegend	Cat#144611, RRID:AB_2563284
anti-mouse GL7 PerCP/Cy5.5 (GL7)	Biolegend	Cat#144610, RRID:AB_2562979
anti-mouse CD95 AF647 (SA367H8)	Biolegend	Cat#152603, RRID:AB_2632898
anti-mouse CD138 BV605 (281-2)	Biolegend	Cat#142516, RRID:AB_2562337
anti-mouse FoxP3 FITC (FJK-16s)	Biolegend	Cat#126406, RRID:AB_1089113
anti-human/mouse Granzyme B AF647 (GB11)	Biolegend	Cat#515406, RRID:AB_2566333
Granzyme A monoclonal antibody PE Cy7 (CB9)	eBioscience	Cat#25-9177-42, RRID:AB_2573538
Granzyme B Monoclonal Antibody PE (NGZB)	eBioscience	Cat#12-8898-82, RRID:AB_10870787
T-bet monoclonal antibody PerCP/Cy5.5 (4B10)	ebioscience	Cat#45-5825-82, RRID:AB_953657
Mouse anti-Bcl6 PE (K112-91)	BD Biosciences	Cat#561522, RRID:AB_10717126
Armenian hamster anti-mouse CTLA4 (UC10-4F10-11)	BioXCell	Cat#BE0032, RRID:AB_1107598
Polyclonal Armenian hamster IgG	BioXCell	Cat#BE0091, RRID:AB_1107773
Viability Dye
Zombie Aqua Fixable Viability Kit	Biolegend	Cat#423102
Zombie Yellow Fixable Viability Kit	Biolegend	Cat#423104
Zombie Green Fixable Viability Kit	Biolegend	Cat#423112
Pacific Blue Annexin V	Biolegend	Cat#640917
eFluor780 Fixable Viability Dye	ThermoFisher	Cat#65-0865-14
7-AAD	BD Biosciences	Cat#559925, RRID:AB_2869266
Immunize antigen
VACV strain Western Reserve	ATCC	Cat#VR-1354
NP-OVAL	Biosearch Technologies	Cat#N-5051-100
Imject Alum Adjuvant	Thermo Scientific	Cat#77161
Oligonucleotides
CTLA4 c.412C>G F - ATGAGCTCCACCTTGCAG	IDT technologies	N/A
CTLA4 c.412C>G R - GTACCCACCGgCATACTACCT	IDT technologies	N/A
CTLA4 c.208C>T F - CACTGAGGTCtGGGTGACAGT	IDT technologies	N/A
CTLA4 c.208C>T R - GCTTTGCCTGGAGATGCATA	IDT technologies	N/A
Chemicals and reagents
human CTLA4 cDNA expression plasmid	Sino Biological	Cat#HG11159-ACG
pCMV3-C-GFPSpark Vector	Sino Biological	Cat#CV026
Leukocyte Activation Cocktail, with BD GolgiPlug	BD Biosciences	Cat#550583, RRID:AB_2868893
Staphylococcal Enterotoxin B	Sigma-Aldrich	Cat#S4881
T Cell Activation/Expansion Kit, human	Miltenyi Biotec	Cat#130-091-441
PMA	Sigma-Aldrich	Cat#P1585
Calcium Ionophore	Sigma-Aldrich	Cat#C9275
Recombinant human IL-4	Miltenyi Biotec	Cat#130-093-919
Recombinant human IL-21	Miltenyi Biotec	Cat#130-095-768
Recombinant mouse IL-2	Miltenyi Biotec	Cat#130-120-662
Recombinant mouse IL-21	R&D systems	Cat#594-ML-010
Critical commercial assays
GenElute Total RNA isolation kit	Sigma-Aldrich	Cat#RNB100
On-Column DNase I Digestion Set	Sigma-Aldrich	Cat#DNASE10
TruSeq Stranded mRNA Library Prep kit	Illumina	Cat#20020594
Chromium Next GEM Single Cell 5' Kit v2 Dual Index	10x Genomics	Cat#1000265
Chromium Single Cell Human TCR Amplification Kit	10x Genomics	Cat#1000252
Chromium Next GEM Chip K Single Cell Kit	10x Genomics	Cat#1000287
Library Construction Kit	10x Genomics	Cat#1000190
Dual Index Kit TT Set A	10x Genomics	Cat#1000215
PanToxiLux kit	OncoImmunin	Cat#PTL802-8
Software and algorithms
Cell Ranger	10X Genomics	https://support.10xgenomics.
		com/single-cell-gene-expression/
		software/pipelines/latest/installation
Seurat	Ref.98	https://satijalab.org/seurat/
ScRepertoire	Ref.99	https://ncborcherding.github.io/
		vignettes/vignette.html
Flowjo V10	Tree Star	N/A
Prism 9	Graphpad Software	N/A
